# Supplementary material for: Age Prediction Using DNA Methylation Heterogeneity Metrics
Source: Int J Mol Sci. 2024 May 2;25(9):4967. doi: 10.3390/ijms25094967 (PMC11084170; doi:10.3390/ijms25094967)
Supplement: Supplementary file 1 [file ijms-25-04967-s001.zip]

Archive with 4 entries (4 files):
- Figure S1.pdf
- Figure S1.png
- Figure S1_with caption.pdf
- Supplementary Tables.xlsx
