# Supplementary material for: Age Prediction Using DNA Methylation Heterogeneity Metrics
Source: Int J Mol Sci. 2024 May 2;25(9):4967. doi: 10.3390/ijms25094967 (PMC11084170; doi:10.3390/ijms25094967)
Supplement: Supplementary file 1 [file ijms-25-04967-s001.zip › Supplementary Tables.xlsx]

## Sheet: Table S1
Table S1. Number of genes overlapped with heterogeneity loci positively and negatively correlated with chronological age
Metrics	# genes overlapped with negative correlation loci	# genes overlapped with possitive correlation loci
FDRP	923	4314
MHL	307	3344
PDR	655	2571
PM	745	2243
qFDRP	1118	5665

## Sheet: Table S2
Table S2. Gene ontology results for heterogeneity loci positively correlated with age
Source	GO ID	GO term name	FDRP	MHL	PDR	PM	qFDRP
GO:BP	GO:0048731	system development	2.3639283114054883e-148	1.426606760327737e-165	2.0436283046435842e-132	1.662479407791041e-125	1.2906270935873897e-171
GO:BP	GO:0007275	multicellular organism development	3.710317082567493e-151	1.3835189032612865e-161	5.813396316221025e-127	1.5123258930994395e-120	6.141515669853549e-170
GO:BP	GO:0048856	anatomical structure development	1.5415983721554156e-136	1.828245991487404e-153	6.9870258066904555e-115	1.1847705438079115e-108	6.20587809437135e-170
GO:BP	GO:0032502	developmental process	3.426306685158565e-132	2.139493405101539e-148	5.9781316632173946e-111	6.195390032348932e-107	1.3863317532009303e-168
GO:BP	GO:0032501	multicellular organismal process	1.2515034385329405e-132	5.279563680627631e-122	5.527436248756102e-106	9.20001896421499e-93	1.0375951878838986e-154
GO:BP	GO:0007399	nervous system development	9.206609001237235e-128	1.374971336155748e-141	1.0378420577370975e-116	6.277493393791487e-116	7.399058307148037e-141
GO:BP	GO:0009653	anatomical structure morphogenesis	1.6750614684367648e-105	4.487849781654595e-115	2.4120150257638357e-88	4.605638709884018e-79	2.796195730860339e-131
GO:BP	GO:0048869	cellular developmental process	1.9501109290138866e-94	3.750374372496519e-94	2.4497181915888235e-80	5.542045405140613e-75	7.230213156770567e-120
GO:BP	GO:0030154	cell differentiation	4.1353269326860997e-94	3.242025820538677e-94	2.1818627390716153e-80	4.996946921476219e-75	1.4814933560860763e-119
GO:BP	GO:0022008	neurogenesis	1.0561772447796623e-97	4.730477714132143e-93	6.791583410445722e-86	1.7716679140383835e-81	1.0945467987877491e-106
GO:BP	GO:0048513	animal organ development	2.7859946812492846e-84	4.54293248903396e-105	5.887208544321218e-90	3.7231008561409964e-73	6.0712691501140474e-105
GO:BP	GO:0048699	generation of neurons	1.9002747466716242e-92	9.804091249344328e-94	1.0944743409436477e-86	9.410348234074154e-80	1.0349776348066941e-104
GO:BP	GO:0030182	neuron differentiation	5.305896604589175e-88	4.7209008014576414e-89	7.32008111522433e-83	1.5442220407224412e-75	7.672979340222171e-100
GO:BP	GO:0048468	cell development	2.849136131254107e-69	1.0160173683638786e-67	3.6588166994873904e-51	2.871765305928495e-56	5.201456187509347e-83
GO:BP	GO:0009887	animal organ morphogenesis	3.25104386387352e-58	9.062490369273044e-81	5.673977925033346e-64	1.3311828510073179e-58	7.256356728572581e-79
GO:BP	GO:0048666	neuron development	3.2319130085446266e-69	5.562160363871706e-59	1.5098378972322825e-52	1.6366364480093757e-52	3.6894394403578637e-78
GO:BP	GO:0007154	cell communication	7.295536770013052e-55	1.6302646385203768e-50	8.746549869357656e-45	7.395660660031501e-37	6.7921155578997494e-77
GO:BP	GO:0023052	signaling	3.502413915035036e-52	1.6452634312458421e-47	1.5243393526013827e-43	1.7247947758418202e-36	8.542279081248141e-75
GO:BP	GO:0007267	cell-cell signaling	1.1428064547523608e-54	3.78484003386353e-73	9.405966236513081e-54	1.823174402701535e-48	1.3379282927459786e-73
GO:BP	GO:0009888	tissue development	7.542647364950214e-51	1.4035115998307128e-61	2.046144245794949e-47	2.5178183195452995e-41	1.0135644561618703e-70
GO:BP	GO:0048518	positive regulation of biological process	1.0025147134621445e-47	6.562172080148505e-55	3.936630427504399e-40	1.9967044311585376e-34	2.774535564486128e-70
GO:BP	GO:0051239	regulation of multicellular organismal process	8.827586734787758e-49	1.5064521541495358e-45	3.9564963868888255e-37	8.091553994649502e-35	1.703336946253803e-65
GO:BP	GO:0031175	neuron projection development	2.825517463457539e-60	5.090370958207667e-51	1.2071265551137308e-41	6.872546422411984e-41	2.6630785307458895e-65
GO:BP	GO:0030030	cell projection organization	1.2421940108453157e-57	9.143269943342173e-41	8.307700492058729e-41	1.0382324168075748e-35	6.77899650285593e-65
GO:BP	GO:0050793	regulation of developmental process	3.0672115450659434e-51	3.175739103131152e-50	7.0115674855666365e-43	1.870258025620081e-43	6.492306400042307e-64
GO:BP	GO:0048522	positive regulation of cellular process	6.581996458082728e-46	2.7966301282883632e-53	4.647435745527516e-38	6.870890516551777e-33	1.4677263698281647e-63
GO:BP	GO:0000902	cell morphogenesis	4.0643270128840603e-53	1.8342220463478028e-46	1.2781480764613912e-39	2.9493309114214113e-31	2.6284796919063665e-63
GO:BP	GO:0120036	plasma membrane bounded cell projection organization	9.668209836291133e-57	1.149869920271934e-41	3.072635595759808e-40	1.33951960017815e-36	1.7021206807072793e-62
GO:BP	GO:0010646	regulation of cell communication	1.036673240711796e-37	6.11737364986568e-41	1.5377616738494417e-37	5.698451474192983e-29	3.3360332447611538e-59
GO:BP	GO:0007417	central nervous system development	1.288724127485752e-46	1.2575155704947489e-58	1.3649898797832017e-52	1.6645743993475104e-49	2.8362647892285024e-46
GO:BP	GO:0035295	tube development	7.36218829814891e-42	3.540044915470393e-48	1.9473652974704285e-38	3.5287209474445066e-37	1.2346969555859209e-57
GO:BP	GO:0007389	pattern specification process	4.9786404737538914e-39	1.3552797690856145e-57	5.133768754829192e-50	2.094980778104951e-52	1.0700143832478834e-41
GO:BP	GO:0023051	regulation of signaling	8.960119455480147e-36	1.2007941480132285e-39	4.2056684998100235e-36	2.8352867725709798e-27	8.081564549931627e-57
GO:BP	GO:0006357	regulation of transcription by RNA polymerase II	3.8454586666759592e-28	1.967795647634315e-55	2.4521858085902123e-40	8.831857058766597e-47	4.01678650567917e-30
GO:BP	GO:0048858	cell projection morphogenesis	2.6992451785512967e-51	1.7300278367261306e-46	3.247985584489029e-40	1.5881905303619315e-33	1.0587048669443317e-54
GO:BP	GO:0007165	signal transduction	1.0778393722579165e-40	4.0507619793435477e-29	4.54362380160117e-30	4.825958368305224e-23	1.697703406585951e-54
GO:BP	GO:0120039	plasma membrane bounded cell projection morphogenesis	7.592427370515167e-51	1.001374812607641e-44	2.640280915119143e-38	9.121979545120506e-33	7.279505504033627e-54
GO:BP	GO:0048598	embryonic morphogenesis	1.847372712531764e-43	1.0080683151997814e-53	7.957875549316952e-39	2.3666796734493488e-43	7.675339381694087e-47
GO:BP	GO:0048667	cell morphogenesis involved in neuron differentiation	2.1665006107967144e-49	3.734107607717887e-43	3.529046151637768e-37	4.223729407232354e-33	3.376576840667195e-52
GO:BP	GO:0048812	neuron projection morphogenesis	1.9483047404723193e-51	2.614054131745283e-44	4.578957522596523e-38	2.5034223415844436e-32	4.108642260505404e-52
GO:BP	GO:0007166	cell surface receptor signaling pathway	1.1980263857386995e-33	1.3073117640589627e-37	4.395151919480345e-29	1.8664139052577407e-19	1.5953240337843308e-51
GO:BP	GO:0050896	response to stimulus	1.6396279995559592e-37	8.907027312086376e-22	1.637901303965841e-23	1.3359599838950758e-15	3.2115008529648877e-51
GO:BP	GO:0048568	embryonic organ development	1.070013423309033e-33	7.3874165037684e-51	7.282254577356904e-38	5.337539313930456e-38	3.7045997397318747e-41
GO:BP	GO:0032989	cellular anatomical entity morphogenesis	9.089625067327219e-49	9.618772850755651e-45	1.0789188245968426e-37	6.0356158890493936e-33	7.921558038886372e-51
GO:BP	GO:0003002	regionalization	6.45247045882104e-35	1.3997947012962829e-50	6.8703701407591795e-43	3.9979859915165475e-45	2.5089082694317755e-39
GO:BP	GO:0007155	cell adhesion	5.9541071097968774e-37	6.846294455013675e-34	2.250660840036725e-26	2.0206417825778185e-19	1.5223501657249604e-50
GO:BP	GO:0007423	sensory organ development	6.351480544366134e-32	1.5505700856649375e-44	6.286990555414559e-39	1.2404178708158314e-35	8.585263586183352e-50
GO:BP	GO:0072359	circulatory system development	2.2421509309691255e-40	2.623341721240867e-41	1.9338256663012057e-32	8.503524703373364e-26	2.4632898569221933e-49
GO:BP	GO:0051716	cellular response to stimulus	9.113737649691988e-41	6.23983078864841e-29	2.7372839173091872e-27	1.700996714511271e-20	3.3913663311666927e-49
GO:BP	GO:0006366	transcription by RNA polymerase II	5.769220178467485e-24	3.445122208296334e-49	5.05734017135187e-36	2.359715357725887e-43	6.618531248380814e-25
GO:BP	GO:0060429	epithelium development	1.1813417368584823e-32	4.671459232938019e-45	4.498686137173254e-36	2.410304335046754e-34	1.5649194159704068e-48
GO:BP	GO:0009790	embryo development	1.4602786687721719e-40	2.907869489220282e-47	1.9591698857145797e-34	2.458978458096333e-37	4.4459205423973884e-43
GO:BP	GO:0048870	cell motility	5.955346099229555e-36	3.611966112478528e-27	1.2197804828098092e-30	7.353135391478656e-22	7.879592638901614e-47
GO:BP	GO:0051094	positive regulation of developmental process	1.7374396533134664e-33	3.5937410104015094e-39	3.2252562173326496e-34	2.1981413711039687e-31	1.1825272277774109e-46
GO:BP	GO:0016477	cell migration	1.0879793440468028e-33	4.433286125796276e-31	6.398021807277634e-30	3.899353382727066e-21	2.7871754357277133e-46
GO:BP	GO:0060322	head development	1.2101109596584327e-37	3.376033248795158e-46	3.1954855074877764e-46	1.1617607468829327e-39	8.563581049763523e-33
GO:BP	GO:0035239	tube morphogenesis	3.80749846712999e-29	1.5481305927990216e-37	2.0469787170344908e-27	1.6937083074547536e-27	3.738971396715393e-46
GO:BP	GO:0006355	regulation of DNA-templated transcription	3.536274625775308e-22	1.2204458777672418e-45	3.8007479099591984e-34	5.867173114973678e-38	6.682822324026532e-22
GO:BP	GO:2001141	regulation of RNA biosynthetic process	1.6580183410704215e-21	1.966271718364658e-45	8.018719961915947e-34	2.509515912744632e-37	1.6181055621049542e-21
GO:BP	GO:0045595	regulation of cell differentiation	1.9403245813479458e-33	8.328622787377825e-37	8.221888601790346e-32	3.3735121499527886e-33	2.6907010436763075e-45
GO:BP	GO:0099536	synaptic signaling	9.557818256611083e-32	2.6967241141493665e-45	4.215622833224537e-31	1.1450428359130343e-31	1.7500349071918217e-41
GO:BP	GO:2000026	regulation of multicellular organismal development	9.398621534594146e-35	2.2194112842104913e-33	1.6511524715417893e-27	2.5326474594456025e-29	3.8297204931641706e-45
GO:BP	GO:0061564	axon development	9.147837781423881e-44	3.9069672473154467e-38	3.721364816319605e-35	2.0600879687833215e-31	3.906479266797578e-45
GO:BP	GO:0098916	anterograde trans-synaptic signaling	4.1131778163535744e-31	1.0145918463382308e-44	7.644298714549701e-31	1.3634738759404444e-30	8.568706699951746e-42
GO:BP	GO:0007268	chemical synaptic transmission	4.1131778163535744e-31	1.0145918463382308e-44	7.644298714549701e-31	1.3634738759404444e-30	8.568706699951746e-42
GO:BP	GO:0007420	brain development	5.901507036456362e-38	1.309162338175902e-44	1.3998062126046698e-44	1.388408395886911e-38	2.038512981837186e-32
GO:BP	GO:0099537	trans-synaptic signaling	6.91809745457035e-32	1.3121949495459367e-44	2.029544534071801e-31	3.737960132383089e-30	6.540587991689895e-43
GO:BP	GO:0048729	tissue morphogenesis	7.3239623081793115e-28	8.454190971148793e-44	5.610344590834549e-30	2.755515856065319e-31	1.5996826556631465e-44
GO:BP	GO:0034330	cell junction organization	2.5189808556975974e-37	1.1695230357764963e-34	4.84087735113622e-36	2.123875407897363e-29	1.79419846367392e-44
GO:BP	GO:0048562	embryonic organ morphogenesis	3.30364022089001e-31	1.0400744592346888e-43	9.621314362858031e-35	6.192943470224316e-39	7.478617270779522e-37
GO:BP	GO:0048646	anatomical structure formation involved in morphogenesis	2.8330231550246347e-35	4.759318668615925e-37	9.135851194354627e-29	1.9361375681042298e-27	1.3457520765473154e-43
GO:BP	GO:0051252	regulation of RNA metabolic process	7.378004525689985e-21	1.966031377459599e-43	7.475486066873132e-33	6.471153897067255e-38	7.168045258687671e-20
GO:BP	GO:0065008	regulation of biological quality	9.673215266798509e-37	3.059376382962257e-39	1.4226036875384649e-30	5.929933529523131e-26	2.961000564468013e-43
GO:BP	GO:0007409	axonogenesis	9.919821645315194e-42	1.955636286519942e-34	5.509431305009542e-31	2.500668229381172e-28	8.732841133949406e-42
GO:BP	GO:0048583	regulation of response to stimulus	1.78252842661539e-24	3.3016852673127346e-20	3.9936831782158874e-21	1.4425306034605624e-13	2.1679054034846572e-41
GO:BP	GO:0006351	DNA-templated transcription	1.8628500208497124e-19	3.4160985410799574e-41	3.307554604832351e-30	3.896734138776302e-35	4.675707386867773e-19
GO:BP	GO:0045165	cell fate commitment	3.170169472350622e-36	3.494939064968686e-41	6.227133255129487e-38	8.902816115450457e-39	7.2219952473405225e-31
GO:BP	GO:0032774	RNA biosynthetic process	2.310370464430795e-18	1.0758533655979283e-40	1.8763963300571844e-29	4.42373834319567e-34	2.4571828918055564e-18
GO:BP	GO:0009966	regulation of signal transduction	2.156723852097989e-23	2.06564463099975e-22	2.1352493294735463e-23	2.3591324946269343e-15	1.3528192849297897e-39
GO:BP	GO:0022603	regulation of anatomical structure morphogenesis	4.0067363207895416e-30	5.547706363508114e-23	2.22107863791695e-21	2.102067689444401e-21	6.092073319264794e-39
GO:BP	GO:0045944	positive regulation of transcription by RNA polymerase II	1.9812090112346583e-23	1.0120450524714102e-38	4.929751457682167e-29	2.8485574051910364e-32	7.079029171360145e-29
GO:BP	GO:0019219	regulation of nucleobase-containing compound metabolic process	1.6093494215707159e-18	7.371115315396209e-38	1.472036501136262e-28	2.6560313475682347e-33	3.378429314591056e-17
GO:BP	GO:0007610	behavior	1.7310853419045418e-30	1.4368260368020094e-35	1.5082961383949668e-30	1.0583350910780384e-26	1.2908631834536397e-37
GO:BP	GO:0007411	axon guidance	1.9421400713359565e-35	4.4330112465777787e-29	1.1339224064495106e-32	8.260597522592966e-28	1.7483888395136824e-37
GO:BP	GO:0097485	neuron projection guidance	1.9421400713359565e-35	4.4330112465777787e-29	1.1339224064495106e-32	8.260597522592966e-28	1.7483888395136824e-37
GO:BP	GO:0002009	morphogenesis of an epithelium	1.5703572468264765e-23	3.173968906101347e-37	7.064554418119035e-27	3.285628428888052e-28	1.329572295155854e-36
GO:BP	GO:0030900	forebrain development	2.4473236325054346e-29	8.20336210896534e-35	1.0311476957276841e-36	2.5480003730169744e-27	1.2973272767618864e-24
GO:BP	GO:0098742	cell-cell adhesion via plasma-membrane adhesion molecules	2.4299486678890504e-16	2.3055365840443225e-35	6.042924967893778e-21	1.1351274952529137e-17	3.834961876119379e-29
GO:BP	GO:0001501	skeletal system development	3.901029999913005e-24	5.4446567903451304e-27	5.9639705377264295e-25	9.908797989154717e-25	2.4094392002980876e-35
GO:BP	GO:1902680	positive regulation of RNA biosynthetic process	2.7772710387574826e-20	8.267909265442711e-35	2.0328091887341894e-23	8.228423832898456e-27	2.0046631172984683e-20
GO:BP	GO:0003008	system process	1.362211557647094e-28	8.965559692608426e-23	6.976725500084136e-23	8.446320827927705e-22	9.69640868131945e-35
GO:BP	GO:0051240	positive regulation of multicellular organismal process	4.2385773886173404e-23	2.4838341682586763e-22	3.744499845115131e-21	2.8637916139527316e-17	1.2306026330600361e-34
GO:BP	GO:0045893	positive regulation of DNA-templated transcription	1.9504184088132808e-20	1.2891967440645653e-34	1.5150944141595068e-23	6.1349780464377674e-27	2.39189000686777e-20
GO:BP	GO:0006810	transport	4.1897741498709826e-20	7.053077053116806e-19	9.524151329005206e-12	1.3811756360761993e-9	1.376420994253753e-34
GO:BP	GO:0051171	regulation of nitrogen compound metabolic process	6.113166130389577e-21	1.616554854215445e-34	7.766332759287461e-28	7.136833777960594e-30	4.768676510601509e-23
GO:BP	GO:0040011	locomotion	2.502781896209956e-23	3.2156421197617474e-16	1.8466448182799508e-20	3.2634435887624202e-15	4.2558211825817904e-34
GO:BP	GO:0007507	heart development	1.9678828064636525e-24	1.2018930038718202e-33	5.828147870220011e-24	1.4139942835430097e-20	4.753944731956804e-29
GO:BP	GO:0048519	negative regulation of biological process	5.585367666304972e-21	7.118529478163267e-22	4.174359628835318e-27	2.0609372938777686e-21	1.2257564907205951e-33
GO:BP	GO:0045597	positive regulation of cell differentiation	6.547922584549187e-25	3.9049090551005404e-26	1.1066377329378585e-24	3.6752438315050666e-23	1.3253823111706683e-33
GO:BP	GO:0051128	regulation of cellular component organization	3.81450350083727e-23	1.7229925090172804e-20	2.9054182383637495e-16	3.1089183130833664e-11	2.7623280883357653e-33
GO:BP	GO:0008283	cell population proliferation	1.198732342791903e-18	7.856432776025256e-33	4.6551824056889045e-23	1.8341971611155143e-19	1.3669273005010494e-30
GO:BP	GO:0048523	negative regulation of cellular process	5.3670153202498066e-20	1.1213882121804285e-21	9.648327630503933e-25	3.639077438328234e-21	2.67406073532657e-32
GO:BP	GO:0001944	vasculature development	1.7633124830914026e-21	6.75999780189875e-21	3.829202410189451e-19	2.9246697817809803e-16	3.218946636667645e-32
GO:BP	GO:0034654	nucleobase-containing compound biosynthetic process	4.019450883693975e-15	5.4006268510573e-32	2.3968012809835107e-23	8.43712523960576e-26	1.7838059080266934e-14
GO:BP	GO:0001568	blood vessel development	7.03658360372598e-21	3.073792955574554e-20	2.783100983927146e-19	1.0363860368390965e-15	1.3082959204099382e-31
GO:BP	GO:0007156	homophilic cell adhesion via plasma membrane adhesion molecules	3.924273515132109e-11	1.4581822296925686e-31	1.7952554781272375e-14	9.269555285700255e-16	7.092150385555559e-20
GO:BP	GO:0098609	cell-cell adhesion	8.487938640228405e-20	2.908951900603368e-27	1.7448042153426012e-14	5.771045965028405e-16	1.539248990476381e-31
GO:BP	GO:0019438	aromatic compound biosynthetic process	1.6403512002632672e-14	2.234071615381185e-31	1.0025224535839281e-22	1.021984064759941e-25	5.285307303126344e-15
GO:BP	GO:0090596	sensory organ morphogenesis	1.1115814276814605e-19	1.6019638153586077e-27	1.1925339272873955e-22	2.8898410498355856e-24	2.608278838335757e-31
GO:BP	GO:0080090	regulation of primary metabolic process	1.8413860097838696e-19	4.930805191261788e-31	9.991971431371168e-27	4.430850643071401e-28	9.052695118419935e-22
GO:BP	GO:0018130	heterocycle biosynthetic process	2.6789913771236502e-14	5.515478400036738e-31	9.122128936301387e-23	3.7401190165272357e-25	2.9636383257238045e-14
GO:BP	GO:0050808	synapse organization	1.1976603812511389e-30	6.145233316797367e-27	2.034306446036243e-28	5.552020166829641e-26	1.256679599395939e-30
GO:BP	GO:0009719	response to endogenous stimulus	2.534632458482314e-25	1.9000808950973367e-25	2.7580792921459938e-17	5.949667726193568e-15	1.7116861422524124e-30
GO:BP	GO:0051254	positive regulation of RNA metabolic process	9.215281576231455e-18	1.93983384670487e-30	3.3471127651944113e-21	1.2328396267620859e-24	7.562241153242722e-17
GO:BP	GO:0040012	regulation of locomotion	4.230449338044606e-21	3.032098489198482e-14	7.059357336198641e-18	4.739663094159577e-15	6.1976154290066276e-30
GO:BP	GO:0010647	positive regulation of cell communication	7.466442098489555e-16	8.445801690278916e-18	1.880263076670338e-14	1.0092402045733061e-13	6.538585142045127e-30
GO:BP	GO:1901362	organic cyclic compound biosynthetic process	1.684569688474861e-13	9.995138437578216e-30	2.4839858162796167e-22	2.6749634409947804e-23	2.3132058033622975e-14
GO:BP	GO:0042127	regulation of cell population proliferation	7.794221420928343e-17	1.2998828533254174e-29	2.6977477957045162e-20	2.4839376420733097e-17	2.8927991475195175e-26
GO:BP	GO:0031328	positive regulation of cellular biosynthetic process	4.876070067268801e-21	1.7207254806709492e-29	6.600337677237299e-21	2.052783602012465e-23	6.465312969612357e-23
GO:BP	GO:0009891	positive regulation of biosynthetic process	6.907980594735321e-21	1.8183059246909982e-29	1.5816356044544063e-20	2.183503691299981e-23	5.532076186297317e-23
GO:BP	GO:0031344	regulation of cell projection organization	5.14084176125012e-24	1.3075789214700373e-19	1.4550051808423866e-19	1.6351656999371352e-15	2.0122890404504657e-29
GO:BP	GO:0023056	positive regulation of signaling	1.4582613226900984e-15	9.295064771907082e-18	2.026733102095515e-14	2.1123600234282077e-13	5.941571936109002e-29
GO:BP	GO:0043583	ear development	1.5217434331816437e-16	4.601035782930255e-23	1.8181800247956584e-18	1.7032722733401975e-16	6.096575573550384e-29
GO:BP	GO:0060562	epithelial tube morphogenesis	4.3619910862048794e-20	1.1742921566657137e-28	3.8729123992049645e-22	1.4497088135661334e-25	2.0949428121273553e-27
GO:BP	GO:2000145	regulation of cell motility	8.229719997666045e-19	2.9423802265986905e-12	4.490410048360515e-15	2.1339604895543925e-12	2.0017360026259932e-28
GO:BP	GO:0009952	anterior/posterior pattern specification	4.015539731849696e-16	2.985250602425296e-28	5.080938076859206e-21	2.59416942362973e-27	2.7359794418944336e-22
GO:BP	GO:0120035	regulation of plasma membrane bounded cell projection organization	3.935001280428888e-24	2.4909482872931306e-20	4.251871010102897e-20	2.424373398507259e-16	3.533316288210776e-28
GO:BP	GO:0072001	renal system development	1.499432006057291e-22	5.65543594719745e-25	3.3593463085124636e-25	2.2618796308569766e-19	4.253149555200859e-28
GO:BP	GO:0034329	cell junction assembly	4.658891140844626e-21	2.0393071610869849e-25	8.164401154149198e-25	2.324388713230525e-15	6.44104896184058e-28
GO:BP	GO:0010557	positive regulation of macromolecule biosynthetic process	1.1364595319474488e-19	9.78702142568714e-28	5.308462327825244e-19	2.1831612946284816e-20	5.513306998369838e-21
GO:BP	GO:0048706	embryonic skeletal system development	4.828985364809127e-17	1.8662024222912495e-27	9.539200626350981e-24	5.388416999549064e-26	8.155293369288513e-22
GO:BP	GO:0061061	muscle structure development	2.3680475860114817e-17	2.40521716822834e-27	7.502558110645069e-19	5.909101819022857e-23	1.0415882029263033e-24
GO:BP	GO:0021953	central nervous system neuron differentiation	3.625952234783931e-21	3.092435653134676e-25	2.8832241623367046e-27	6.1046680844970024e-21	3.183039651294337e-20
GO:BP	GO:0048839	inner ear development	6.927396822000528e-16	1.6584517721441527e-20	2.1892088529697142e-16	2.27051400198966e-15	3.657112074250661e-27
GO:BP	GO:0030334	regulation of cell migration	6.865772040721122e-19	1.764972697197533e-12	2.5775734673680782e-14	2.8004844928694552e-11	5.302855584577919e-27
GO:BP	GO:0099177	regulation of trans-synaptic signaling	6.625697843947097e-21	2.147376051056061e-26	1.3923736167135834e-19	1.0432091463221123e-13	7.33927049833159e-27
GO:BP	GO:0048663	neuron fate commitment	8.707486271780437e-20	2.9537853950051074e-26	2.971178494994364e-24	7.870094420731545e-27	1.793541389572691e-17
GO:BP	GO:0051960	regulation of nervous system development	1.6979580150711753e-26	1.2749964487838887e-26	1.1865372779272104e-24	4.12247038697627e-23	8.029483814010266e-27
GO:BP	GO:0032879	regulation of localization	3.7746422632396136e-20	1.3219621354017035e-13	3.1276723447342696e-11	2.036712972685553e-7	9.63127567236661e-27
GO:BP	GO:0050804	modulation of chemical synaptic transmission	5.19520166074749e-21	1.6750733367240144e-26	1.1599134863053854e-19	9.065137108053443e-14	1.6254660966864017e-26
GO:BP	GO:0051093	negative regulation of developmental process	2.8700881341455423e-18	1.786913284699395e-26	1.1058034931576374e-21	1.0927452820517666e-23	2.2610624406886765e-25
GO:BP	GO:0007167	enzyme-linked receptor protein signaling pathway	3.84971877487477e-21	2.897689169738162e-20	1.6355857675204884e-12	1.8293653843954854e-12	4.644874343022625e-26
GO:BP	GO:0009893	positive regulation of metabolic process	1.62295726663138e-18	6.099343202490793e-26	5.816223256785429e-18	2.8002304873024446e-17	1.9998092961728002e-23
GO:BP	GO:0060537	muscle tissue development	4.536147514875317e-17	6.344226990325756e-26	4.617837979403303e-20	6.646225288516274e-17	8.931702463620209e-21
GO:BP	GO:0031325	positive regulation of cellular metabolic process	2.5975913614711566e-19	6.407012679133899e-26	2.0186656329371611e-19	6.641810326519555e-20	2.899007705607395e-22
GO:BP	GO:0048880	sensory system development	5.622535465261686e-17	2.273881835377648e-22	8.840440414885604e-21	2.293356656041988e-20	6.875724816546697e-26
GO:BP	GO:0051049	regulation of transport	4.818424596976381e-19	1.6185420369079188e-13	8.417685496047919e-13	6.961376961277554e-10	8.649474269675445e-26
GO:BP	GO:0048514	blood vessel morphogenesis	1.3998801617557474e-16	1.1370983518493103e-17	1.7093986496875038e-15	1.6106357011589352e-12	8.818528799551121e-26
GO:BP	GO:0009967	positive regulation of signal transduction	1.4178355378814292e-12	1.0487247565550258e-12	2.6459002364618365e-10	2.244604362694252e-7	8.934196858092151e-26
GO:BP	GO:0051253	negative regulation of RNA metabolic process	3.429971980045539e-13	9.2267040295334e-26	7.051714177273248e-20	4.168250372964787e-18	2.4212500673277203e-15
GO:BP	GO:0006811	monoatomic ion transport	2.1344475269547547e-16	3.5261549055230537e-15	1.9625381683016154e-12	9.759452685598915e-15	1.1612043835724267e-25
GO:BP	GO:0060485	mesenchyme development	9.910594038592488e-12	9.880368609005959e-25	6.702946627678422e-19	3.5092351455846395e-16	1.2164686354513484e-25
GO:BP	GO:0045892	negative regulation of DNA-templated transcription	4.5480131242549e-13	2.24733651614285e-25	3.2826830696475753e-19	1.6778798587756204e-18	1.0736442927418711e-15
GO:BP	GO:0141124	intracellular signaling cassette	1.9623616117114266e-14	3.811467359979988e-7	2.9936049617195556e-8	0.000004569292782451397	2.358648082529356e-25
GO:BP	GO:0045935	positive regulation of nucleobase-containing compound metabolic process	8.81921344346876e-15	2.4506748079725407e-25	1.3948209168014383e-18	3.533587228194313e-21	1.3292577450725663e-13
GO:BP	GO:0001822	kidney development	5.1863250865669984e-20	1.2933051133061487e-22	1.959683072587607e-22	3.2965168992458473e-17	2.8222780488341895e-25
GO:BP	GO:0009792	embryo development ending in birth or egg hatching	1.2723995422712687e-18	2.9229831868309943e-25	1.764904020314226e-18	3.4221177502192743e-19	4.096577220079004e-22
GO:BP	GO:0030855	epithelial cell differentiation	5.175308641832214e-16	6.135919150028777e-21	5.375126801542513e-19	3.1454193609456304e-18	3.256923350299352e-25
GO:BP	GO:0043009	chordate embryonic development	3.6376786737403245e-19	3.406298487826451e-25	5.214887211641937e-18	5.044969204361957e-19	3.735399494945358e-23
GO:BP	GO:1902679	negative regulation of RNA biosynthetic process	2.0101718597951363e-12	6.371162701099289e-25	5.9631242050613165e-19	6.014029789229921e-18	4.061361439241258e-15
GO:BP	GO:0060284	regulation of cell development	6.97027252417765e-19	4.511632882925544e-16	1.8245129007357924e-12	4.703604938479578e-16	7.387837681178726e-25
GO:BP	GO:0001654	eye development	3.619977316367151e-16	7.9005347990083295e-22	5.422626199539105e-20	7.129272428049713e-19	7.467035772433424e-25
GO:BP	GO:0003007	heart morphogenesis	5.121134703364381e-16	7.6116566865284575e-25	2.7227660809784947e-21	3.544999973199528e-21	1.7269335304297834e-21
GO:BP	GO:0045664	regulation of neuron differentiation	1.8629546882448878e-18	8.266574090638718e-25	1.4483499742793736e-22	1.6165055720214965e-21	1.210748666081686e-17
GO:BP	GO:0150063	visual system development	3.246156106439764e-16	2.139026267487222e-21	1.240327969397066e-19	1.5063089661850198e-18	9.414058597867459e-25
GO:BP	GO:0051179	localization	7.69346228335141e-16	3.591103829360633e-13	2.2215063668722329e-7	0.0000907914470976772	9.49432379370022e-25
GO:BP	GO:0048589	developmental growth	7.076161446535957e-22	3.110257915258038e-22	1.9276639286678908e-21	8.702604237710566e-18	1.0478125943548799e-24
GO:BP	GO:0071495	cellular response to endogenous stimulus	4.025958792863576e-21	1.1789391150025224e-22	3.402705103933298e-15	1.691840252929507e-14	1.1673317016119688e-24
GO:BP	GO:0048584	positive regulation of response to stimulus	3.724986529378215e-11	2.8884662897858974e-9	1.697516880081169e-7	0.00017901286696493104	1.3609423016535733e-24
GO:BP	GO:0001763	morphogenesis of a branching structure	7.85306884138774e-14	1.9047962364293306e-24	2.0593856409813645e-22	6.196670658366488e-20	3.7265530195155e-20
GO:BP	GO:0003013	circulatory system process	1.0496022621857986e-10	9.508207311656252e-13	5.465883266426162e-10	3.0819513117836954e-9	4.039294968343022e-24
GO:BP	GO:0010604	positive regulation of macromolecule metabolic process	2.1567812866174605e-18	8.612585638528491e-24	5.718833723606842e-17	5.129866573203017e-16	1.8354856787599555e-19
GO:BP	GO:0051173	positive regulation of nitrogen compound metabolic process	7.396021360589286e-18	9.129047936067338e-24	9.385173081670532e-19	1.7475158285522238e-18	1.6713572019649973e-18
GO:BP	GO:0061138	morphogenesis of a branching epithelium	4.0020602910367284e-12	1.1575808376608913e-23	4.929841566466631e-21	2.865700501697018e-18	9.630809637286373e-20
GO:BP	GO:0035107	appendage morphogenesis	1.1899116809546902e-23	3.0730260429450155e-22	2.2408862099793774e-17	1.1372188728963035e-18	2.560538644310566e-22
GO:BP	GO:0035108	limb morphogenesis	1.1899116809546902e-23	3.0730260429450155e-22	2.2408862099793774e-17	1.1372188728963035e-18	2.560538644310566e-22
GO:BP	GO:0048705	skeletal system morphogenesis	7.777421172517588e-15	4.978521185890069e-21	3.8123578281432967e-19	5.706749540776623e-20	1.431603362295917e-23
GO:BP	GO:0010975	regulation of neuron projection development	1.3071771620938903e-22	7.289766487445328e-20	1.5695404966995085e-17	5.972805266303913e-18	2.7400294959895796e-23
GO:BP	GO:0044057	regulation of system process	2.294383540424032e-16	2.076808612521517e-19	5.251401806000796e-14	2.2594976653601762e-14	3.2252083115172545e-23
GO:BP	GO:0001708	cell fate specification	1.4434736939784063e-20	3.77039790913457e-20	3.73428395863653e-23	3.6053541190632253e-22	1.0826924502425787e-15
GO:BP	GO:0035556	intracellular signal transduction	8.695964399093842e-14	3.606701062793383e-7	7.785237235318572e-7	0.0006643617713270733	4.241016268076661e-23
GO:BP	GO:0072073	kidney epithelium development	2.4523270499131414e-13	4.990100252138009e-22	1.3679614290080836e-19	6.589358712252811e-17	8.396970324029087e-23
GO:BP	GO:0048732	gland development	8.168531105537741e-17	1.0059020507461185e-22	4.598029126655333e-22	2.8696362454214645e-19	1.116579076765176e-18
GO:BP	GO:0060173	limb development	1.7415912834938395e-21	1.0084736676987511e-22	3.4143624585545305e-17	1.1655794291353894e-19	1.621613048981934e-21
GO:BP	GO:0048736	appendage development	1.7415912834938395e-21	1.0084736676987511e-22	3.4143624585545305e-17	1.1655794291353894e-19	1.621613048981934e-21
GO:BP	GO:0051241	negative regulation of multicellular organismal process	4.545154631831954e-13	2.2853908748242297e-16	1.1930741864079677e-15	2.7773782173768276e-17	1.4594388166495615e-22
GO:BP	GO:0045596	negative regulation of cell differentiation	1.7157742571474016e-12	4.0056395057110665e-21	1.1636732908811928e-18	9.161189106901116e-21	2.2349607807549196e-22
GO:BP	GO:0021537	telencephalon development	1.1095700311378988e-18	2.789206464904973e-22	4.607649905517654e-21	1.699313945905871e-16	3.895659121792058e-13
GO:BP	GO:0048754	branching morphogenesis of an epithelial tube	2.001563492869172e-10	3.318917106707953e-22	6.849866759291522e-20	1.7601024227392186e-16	1.1062360495613168e-17
GO:BP	GO:0010468	regulation of gene expression	2.197813359773272e-9	7.120906992967405e-22	9.381604771494689e-18	5.571851514260404e-22	8.155704865300891e-10
GO:BP	GO:0045934	negative regulation of nucleobase-containing compound metabolic process	5.196278297998998e-11	7.030018810163822e-22	6.025045164258652e-16	2.038162123612211e-14	1.984864323227894e-12
GO:BP	GO:0198738	cell-cell signaling by wnt	2.0551362773421916e-13	1.1106761320282364e-21	9.562395293649116e-16	5.894618220669924e-9	2.3377415276764375e-21
GO:BP	GO:0031326	regulation of cellular biosynthetic process	1.4185489266597051e-9	4.7160773737883056e-21	1.797008608864281e-17	1.1325610945663756e-21	4.185453495976269e-10
GO:BP	GO:0040007	growth	2.739394442540421e-20	3.8651599605306437e-20	1.2847860623829407e-18	3.166725935929905e-13	1.3898172691930284e-21
GO:BP	GO:0007416	synapse assembly	4.133697350119236e-18	1.664803482380969e-21	1.4747455268312108e-18	1.147840566280397e-14	1.798003904110396e-18
GO:BP	GO:0042471	ear morphogenesis	5.135428858716462e-14	1.3599221055703395e-18	1.7787316878699285e-14	1.5287491253271327e-14	2.1690287194814667e-21
GO:BP	GO:0008015	blood circulation	1.1119528642518318e-9	7.871874227983349e-14	1.0068463986504507e-9	3.1800447141251028e-9	2.2592269027078567e-21
GO:BP	GO:0051234	establishment of localization	1.465315472873363e-13	2.401200822419183e-12	0.000001083571671987482	0.00005094198217058144	2.3027271471745954e-21
GO:BP	GO:0048704	embryonic skeletal system morphogenesis	2.8806555380883973e-11	3.404615145038509e-21	1.6385600608697126e-17	6.222906530018591e-21	5.849980721793626e-14
GO:BP	GO:0030001	metal ion transport	1.0952192265869443e-13	3.60934318896277e-12	2.3705183965198598e-8	2.61305732802273e-9	3.539221156030672e-21
GO:BP	GO:0016055	Wnt signaling pathway	3.512203070640799e-13	7.462961979412786e-21	2.1199413494352884e-15	1.2332201392146465e-8	3.679302885804397e-21
GO:BP	GO:0044271	cellular nitrogen compound biosynthetic process	1.5124716255652546e-8	4.202138765643916e-21	1.1125369906186775e-14	2.8396612951598213e-19	2.921316891357692e-9
GO:BP	GO:0055085	transmembrane transport	1.5750668496419207e-12	1.1056875712063773e-11	1.1373580592435381e-11	1.029091423425616e-10	4.319028005718722e-21
GO:BP	GO:0031323	regulation of cellular metabolic process	1.5609806087168728e-9	6.3769688629951e-20	5.2659807590940926e-18	4.5180970671595086e-21	6.699303811715969e-11
GO:BP	GO:0043010	camera-type eye development	4.031071007436599e-15	4.984696892118594e-21	4.2125528870351075e-19	8.303507456920502e-20	4.942708636837729e-21
GO:BP	GO:0009889	regulation of biosynthetic process	4.71095193400109e-9	2.006589438602133e-20	5.060133112938293e-17	5.337593079378579e-21	1.1089468764740386e-9
GO:BP	GO:0035113	embryonic appendage morphogenesis	3.830916040854913e-20	5.558834979477472e-21	4.162313904464319e-18	4.601745852960838e-19	5.997294526567018e-18
GO:BP	GO:0030326	embryonic limb morphogenesis	3.830916040854913e-20	5.558834979477472e-21	4.162313904464319e-18	4.601745852960838e-19	5.997294526567018e-18
GO:BP	GO:1901700	response to oxygen-containing compound	3.227955284426459e-14	4.755322245633083e-15	1.5528543806296651e-12	6.980485201330288e-8	5.777313136012671e-21
GO:BP	GO:0010556	regulation of macromolecule biosynthetic process	2.1191680171920458e-9	1.593792222426743e-20	3.533314887185196e-17	5.896638974691418e-21	2.4499131449256577e-9
GO:BP	GO:0000122	negative regulation of transcription by RNA polymerase II	1.0319524810014595e-11	5.9489946241893895e-21	6.711220527623104e-16	6.429049011925771e-17	6.189484272180814e-13
GO:BP	GO:0034220	monoatomic ion transmembrane transport	5.457599974822327e-14	6.557916984584352e-14	1.2664958462210932e-11	1.6525824053985534e-13	1.0365244460739385e-20
GO:BP	GO:0001525	angiogenesis	4.6644819922119425e-12	4.5985716391339e-12	3.754482667344735e-8	8.61342423483541e-8	1.1028552856939103e-20
GO:BP	GO:0050767	regulation of neurogenesis	1.1928064551838008e-20	1.2231470836692708e-20	1.4361293343967773e-19	4.716533700847899e-20	5.982343743558074e-20
GO:BP	GO:0001667	ameboidal-type cell migration	4.451756403745186e-10	9.748937564461927e-12	1.657453708776766e-10	6.166806570694246e-7	1.2319674807105878e-20
GO:BP	GO:0042391	regulation of membrane potential	3.3168102509351063e-13	1.1068090785086934e-17	1.5922237203106335e-11	6.65845425464904e-13	1.9489982857190614e-20
GO:BP	GO:0051962	positive regulation of nervous system development	2.9763793227327836e-20	1.3379472247942405e-17	1.0181370018407508e-17	1.064398532296108e-14	9.551770093998615e-20
GO:BP	GO:0007517	muscle organ development	4.768628258512915e-10	3.156168590388159e-20	1.1812269256513088e-15	4.152121361056591e-15	9.92308470340075e-16
GO:BP	GO:0048762	mesenchymal cell differentiation	2.3314165788964462e-7	3.6365029502387386e-17	9.495098721786822e-14	7.853461598861314e-11	3.6618625406828266e-20
GO:BP	GO:0070848	response to growth factor	1.9743508433745788e-17	4.1651519638227525e-16	1.486857782185993e-10	9.017050702146879e-10	4.1252598899997796e-20
GO:BP	GO:0008284	positive regulation of cell population proliferation	2.163447469953114e-8	7.883326026662564e-20	1.7972636939564855e-14	2.6396814059556672e-12	2.836588699184602e-16
GO:BP	GO:0042472	inner ear morphogenesis	4.840710631980401e-14	9.28585804039497e-16	7.948684126828287e-11	7.640829244107712e-13	8.730562480333185e-20
GO:BP	GO:0098660	inorganic ion transmembrane transport	3.460320282427998e-11	2.784799007275684e-12	4.975164091511337e-9	7.744390117003248e-11	1.5231935677943032e-19
GO:BP	GO:0001503	ossification	3.0285273968900024e-11	1.0847391019694747e-11	1.2033121182913211e-12	1.3576275889801838e-11	1.8734074925072617e-19
GO:BP	GO:0019222	regulation of metabolic process	1.5443652226372107e-9	3.4551166076535224e-19	1.2197448924853266e-17	1.2640781294339518e-18	2.0911234953859246e-11
GO:BP	GO:0006812	monoatomic cation transport	2.4792898583794914e-12	1.9094764482204226e-11	3.610219473650619e-8	4.191533740377618e-9	3.808642498779729e-19
GO:BP	GO:0001764	neuron migration	3.3397975660304217e-18	4.925660958514821e-19	4.693451777636629e-19	9.4612964566838e-15	5.033998240823423e-18
GO:BP	GO:0060255	regulation of macromolecule metabolic process	1.020602532862925e-9	5.000251079922013e-19	8.076341466172229e-16	1.3943395000923547e-17	1.8303247967325575e-10
GO:BP	GO:0060070	canonical Wnt signaling pathway	0.0000036925705055359034	6.421115824619964e-19	1.86604056010623e-10	7.486577717886844e-8	1.0164217759798734e-15
GO:BP	GO:0010648	negative regulation of cell communication	2.116782686501983e-11	1.9907848974687327e-16	5.6281614594951815e-14	1.0250110257908498e-13	9.683201813680563e-19
GO:BP	GO:0010033	response to organic substance	4.855317815067262e-13	5.337393360088348e-16	2.077488565344917e-8	0.0000015910662970804871	1.0093571979141944e-18
GO:BP	GO:0021510	spinal cord development	1.1093137252402665e-7	3.4736056110535857e-17	1.5650730428490252e-18	9.210111920306146e-13	9.62307495611948e-10
GO:BP	GO:0072009	nephron epithelium development	1.1037878387009328e-9	4.496128185756878e-18	8.70430287129723e-17	4.282356993173527e-15	1.6146944275221648e-18
GO:BP	GO:0042221	response to chemical	1.4772393682745206e-15	1.4104613369833081e-11	1.3382612343796057e-8	0.000008280575380035262	1.6465584697956761e-18
GO:BP	GO:0021536	diencephalon development	9.746420949271731e-12	4.390203403864021e-15	1.7330771220505997e-18	1.1917902075071532e-14	3.3700312687773734e-11
GO:BP	GO:0003206	cardiac chamber morphogenesis	5.584006313670641e-10	1.847321365989852e-18	8.178461000256448e-15	1.8863707012148865e-16	2.6224283123103016e-14
GO:BP	GO:0071363	cellular response to growth factor stimulus	1.236154853111986e-15	1.3002365603868998e-14	9.688496818339812e-9	1.512760103525051e-9	3.112865707199378e-18
GO:BP	GO:0023057	negative regulation of signaling	6.311652197636182e-11	3.93308907590404e-16	2.2729902008499834e-13	4.417629584165111e-13	3.3167986946186343e-18
GO:BP	GO:0048863	stem cell differentiation	2.4236633903444807e-11	3.582736470262827e-18	6.792014410548143e-16	4.4459705111699787e-11	1.2803022019039873e-14
GO:BP	GO:0072006	nephron development	2.692563225001638e-13	1.9888031028625783e-17	3.845642281003895e-18	1.4260631051888805e-15	1.8937510013086458e-17
GO:BP	GO:0060560	developmental growth involved in morphogenesis	1.3441913012068676e-14	1.0840675560057538e-13	2.3976676263981745e-10	2.8892088516462443e-10	7.021982152731746e-18
GO:BP	GO:0048585	negative regulation of response to stimulus	1.3176407345871365e-9	8.987747860471223e-12	7.467179049600545e-11	3.041870576894359e-8	8.68587878807423e-18
GO:BP	GO:0035270	endocrine system development	1.4861421888285165e-11	3.696960518143568e-15	1.3907930450858956e-17	3.702186005123702e-13	2.7046788878313855e-11
GO:BP	GO:0023061	signal release	1.094534478054886e-9	2.701209039953677e-16	3.8170233676167215e-13	1.5084295549046496e-14	3.240238886424911e-17
GO:BP	GO:0007010	cytoskeleton organization	3.360527137900938e-10	0.0033188833979738426	0.020606248030886617	0.301802413160323	3.2590594772390524e-17
GO:BP	GO:0001656	metanephros development	1.2994821045742474e-9	3.734954307017361e-17	1.4831232663974746e-14	4.398859194868864e-13	2.9178417690498468e-15
GO:BP	GO:0021761	limbic system development	3.366020245053298e-9	3.7812785670400217e-10	4.411330993019465e-17	1.677620346000195e-11	8.036107014158435e-7
GO:BP	GO:0030111	regulation of Wnt signaling pathway	1.9415319727176343e-7	5.579841106923469e-17	8.493204057821118e-12	6.089190902270927e-8	5.252870240054293e-16
GO:BP	GO:0003205	cardiac chamber development	8.709346400171149e-9	5.630657998560958e-17	2.4299858040789323e-14	3.647280161621775e-14	7.437480621862305e-14
GO:BP	GO:0050673	epithelial cell proliferation	1.844446773318471e-9	5.903300520010626e-17	6.749940356900835e-9	4.0103102207732155e-7	5.847716494729011e-14
GO:BP	GO:0070887	cellular response to chemical stimulus	2.7757941428259473e-14	1.119192331096275e-13	7.282610223910097e-10	0.000014637044297015612	7.304849380292208e-17
GO:BP	GO:0051130	positive regulation of cellular component organization	1.2846058199864534e-15	4.361186321442038e-9	0.000035169924941647635	0.000013982724061479848	1.0633527025240442e-16
GO:BP	GO:0050803	regulation of synapse structure or activity	1.1142036487727662e-16	7.483764479579544e-16	1.825826295998388e-15	6.607615499846365e-12	4.436432741393649e-16
GO:BP	GO:0021543	pallium development	6.815976601957153e-11	2.690370587275446e-13	1.1588678072453902e-16	3.503591058526606e-10	0.0000044025497280303566
GO:BP	GO:0060541	respiratory system development	2.8621488254381216e-10	1.411142358779192e-13	1.351839130091648e-13	1.040740038975087e-12	1.2649157360166824e-16
GO:BP	GO:0098655	monoatomic cation transmembrane transport	2.1765192136196192e-10	1.110518362430608e-11	2.9195527651759944e-8	5.226197796313875e-9	3.429630201840968e-16
GO:BP	GO:0050877	nervous system process	9.143719887669547e-15	5.658780333491907e-8	3.581913696197171e-12	1.7134284333894112e-12	4.2009738862639165e-16
GO:BP	GO:0030198	extracellular matrix organization	4.241347693590707e-16	5.826505579900574e-7	3.4961906927045865e-8	3.369259615272218e-7	8.87303549158957e-13
GO:BP	GO:0007169	transmembrane receptor protein tyrosine kinase signaling pathway	1.8752884227169824e-11	2.364247700232583e-12	7.690681702392013e-9	7.67848402215378e-8	4.601823763703808e-16
GO:BP	GO:0098662	inorganic cation transmembrane transport	1.4047441525367391e-9	1.4323312876488802e-10	3.0201130103480474e-7	8.176988770143011e-8	4.884567777651617e-16
GO:BP	GO:0001823	mesonephros development	1.7247367061845214e-7	5.024806326493395e-16	8.03879570771829e-11	3.5760755109294254e-11	1.1470835517164147e-12
GO:BP	GO:0043062	extracellular structure organization	5.554057436763329e-16	6.817665709470299e-7	4.052545809120541e-8	3.8365189232551217e-7	1.171709294887391e-12
GO:BP	GO:0051172	negative regulation of nitrogen compound metabolic process	4.881185755552897e-10	6.209302141387813e-16	1.1776902851690018e-14	8.021934138512702e-12	5.753141257706472e-16
GO:BP	GO:0040017	positive regulation of locomotion	1.0196431389685328e-12	2.5472173318874584e-9	4.642519226787932e-10	2.967589795302823e-9	6.215529693997599e-16
GO:BP	GO:0055123	digestive system development	9.033391672244589e-15	6.602153197243027e-16	1.839755570697885e-12	1.6467463707811317e-10	2.5515562883870122e-12
GO:BP	GO:0002065	columnar/cuboidal epithelial cell differentiation	8.16161335418753e-10	7.224362599827997e-16	2.3695551335562176e-12	2.922141175573227e-12	1.3322717979682769e-9
GO:BP	GO:0045229	external encapsulating structure organization	7.261318003010449e-16	7.969590120504487e-7	4.6935530329398785e-8	4.365485338036069e-7	1.5443100789339546e-12
GO:BP	GO:0048565	digestive tract development	1.2476964548801227e-13	7.2783741885892e-16	1.1271539330662773e-12	1.6839950125729877e-10	2.7699845018531427e-12
GO:BP	GO:0042692	muscle cell differentiation	1.2678282335292626e-11	7.723444506597445e-16	6.435907823435284e-10	2.1719740158477316e-12	8.85459535797094e-12
GO:BP	GO:1902531	regulation of intracellular signal transduction	0.000005706233425418898	0.00028218750102537596	0.0000022670156855397617	0.00021277468078078729	1.2623185880319916e-15
GO:BP	GO:0031589	cell-substrate adhesion	9.309209300276801e-10	0.000029239346141988603	0.0000036136738562411463	0.03939976521400058	1.34640683279878e-15
GO:BP	GO:0098657	import into cell	1.9749812695197388e-13	0.00013552643234789765	0.0001152074947845059	0.07867538699665616	1.4762547955051952e-15
GO:BP	GO:0050807	regulation of synapse organization	2.0914652529326095e-15	5.816684617546777e-15	5.699626132772616e-15	2.4885415342856538e-11	4.316454687200728e-15
GO:BP	GO:0046903	secretion	6.95293049688836e-10	6.291983922522325e-13	1.122696841924919e-11	3.284655393554585e-10	2.5380658886066364e-15
GO:BP	GO:0003151	outflow tract morphogenesis	2.5035821177081543e-9	1.925415909181488e-11	1.835183573722074e-12	2.6782109756564187e-15	6.644235767817148e-13
GO:BP	GO:0072164	mesonephric tubule development	6.632877685527726e-7	2.9837823655698693e-15	1.1360171116730475e-10	3.5991897171117266e-10	2.999284119127126e-12
GO:BP	GO:0072163	mesonephric epithelium development	6.632877685527726e-7	2.9837823655698693e-15	1.1360171116730475e-10	3.5991897171117266e-10	2.999284119127126e-12
GO:BP	GO:0033993	response to lipid	0.000002245342589521541	2.957993674861657e-9	3.886674484050822e-7	0.00019012980104895854	3.4862929951636093e-15
GO:BP	GO:2000147	positive regulation of cell motility	2.5645004788147163e-11	8.547400627234497e-9	1.4896528578918001e-8	5.2911224661359323e-8	3.4976029785654298e-15
GO:BP	GO:0051046	regulation of secretion	6.022437674924305e-10	9.852447625713929e-11	1.0747737897121384e-11	9.323010528477523e-11	4.402908836706253e-15
GO:BP	GO:0048608	reproductive structure development	8.258118271877508e-7	5.9011197232692265e-15	1.5841163970262923e-9	6.307656111144068e-10	1.5264213806710184e-8
GO:BP	GO:0014706	striated muscle tissue development	1.3181270854197814e-11	6.164867147944787e-15	5.596770826553552e-11	8.6948238528429e-10	2.6022694862125125e-14
GO:BP	GO:0061326	renal tubule development	1.7247367061845214e-7	2.151061700055267e-14	5.271624972655952e-14	5.62698701537288e-12	7.063018215115025e-15
GO:BP	GO:0032940	secretion by cell	3.811644804298293e-9	1.7368315248599234e-12	2.577378307745373e-10	1.6669600041056491e-10	7.171919746602576e-15
GO:BP	GO:0042592	homeostatic process	2.076510787942319e-12	1.0634282330203066e-7	3.3121027152076855e-7	0.0008108263873966246	8.505959256357514e-15
GO:BP	GO:0140352	export from cell	1.4735438688650784e-9	5.049931047054517e-11	6.867621030967589e-10	1.0725877177724587e-9	1.0424355881335574e-14
GO:BP	GO:0030029	actin filament-based process	1.2511097435849561e-8	0.00006961664645202248	0.0008457126731828598	1	1.0433830576796393e-14
GO:BP	GO:0001657	ureteric bud development	4.6177949132004277e-7	1.2043144826608383e-14	7.926506785632988e-11	2.5934291634493024e-10	8.65429051712034e-12
GO:BP	GO:1901888	regulation of cell junction assembly	2.492733162493713e-10	1.0988034111402962e-10	1.3749109639876271e-14	1.0233357927523986e-8	1.1688518717378864e-11
GO:BP	GO:0061458	reproductive system development	7.135374094186387e-7	1.5118740561661706e-14	3.0249769989154846e-9	1.1696264667378776e-9	6.774340973908103e-9
GO:BP	GO:0014070	response to organic cyclic compound	6.39060216615506e-11	1.1512842378057696e-12	4.461327677404751e-11	5.0815268027311004e-8	1.667105455715997e-14
GO:BP	GO:0072080	nephron tubule development	6.632877685527726e-7	1.9784781838768477e-14	6.854069320281602e-14	9.010699409248788e-12	1.0285404576020988e-13
GO:BP	GO:0065009	regulation of molecular function	2.0867662910188872e-8	0.00007203120212697888	0.0000029749787535682776	0.00439562346822025	2.099832370895606e-14
GO:BP	GO:0031346	positive regulation of cell projection organization	2.7521746771234096e-11	0.0000057163495861594225	0.0000012089967152685368	0.0005888177999683263	2.1036001010943067e-14
GO:BP	GO:0048738	cardiac muscle tissue development	4.2423832516804516e-11	4.223998491727866e-14	2.845199667372775e-10	1.888429928897048e-9	2.2247732913096443e-14
GO:BP	GO:0048638	regulation of developmental growth	7.005988396314537e-14	2.3299698518406425e-14	3.4616422152357765e-12	1.0710167714448463e-9	5.058836964603251e-13
GO:BP	GO:0010720	positive regulation of cell development	3.015764168451338e-10	1.4561485316957496e-7	5.211019247568176e-8	6.628466538397833e-8	3.488539245170978e-14
GO:BP	GO:0060993	kidney morphogenesis	0.00023486865614699145	4.8057634406516744e-14	3.2606751506204996e-10	1.8594747406168176e-10	1.2161786187140046e-10
GO:BP	GO:0050769	positive regulation of neurogenesis	4.8157446147900596e-14	2.1298072101028593e-10	2.2180609531584544e-12	1.3785718235117675e-10	2.9871117940186376e-13
GO:BP	GO:0030155	regulation of cell adhesion	4.773185276491634e-7	0.00003967491243483367	0.0000030187535350398287	0.0005236819105890807	5.232480352064447e-14
GO:BP	GO:0007548	sex differentiation	5.861943783603661e-7	5.4665406318270365e-14	3.8169648959479586e-8	2.603346900362392e-8	8.503293658931858e-9
GO:BP	GO:0009968	negative regulation of signal transduction	8.445123963262538e-8	1.0160626578490294e-11	1.5305489004670356e-9	2.2130914094095127e-8	5.772379734750355e-14
GO:BP	GO:0050678	regulation of epithelial cell proliferation	1.2098646269664252e-7	6.156488182369982e-14	7.914945966594472e-9	2.8318292172667876e-7	1.2261926020709834e-11
GO:BP	GO:0000003	reproduction	1.6944236820549554e-8	7.730537342027445e-14	8.091462024516615e-8	1.1547408922884548e-9	8.454494155666773e-9
GO:BP	GO:0048593	camera-type eye morphogenesis	3.608404169853901e-7	6.6221942840074966e-12	8.432698962849718e-11	9.426600783362382e-14	2.3243124824311106e-13
GO:BP	GO:0022414	reproductive process	1.771385324297449e-8	9.67903132477793e-14	7.148279634743793e-8	2.0218438513951742e-9	1.074480765281287e-8
GO:BP	GO:0007626	locomotory behavior	5.4351687362373295e-11	9.873314615567285e-14	3.431388702468726e-11	1.2886556778556583e-9	9.863762182580902e-13
GO:BP	GO:0072028	nephron morphogenesis	0.0001889356924097446	1.0848955175127114e-13	5.16823486249672e-9	8.668184274061233e-10	1.2046275300432677e-10
GO:BP	GO:0010721	negative regulation of cell development	4.778270543968446e-10	1.571259745505477e-10	6.3261747460069785e-9	2.6710487379532527e-12	1.319749389695235e-13
GO:BP	GO:0007611	learning or memory	6.73806411205035e-12	4.723844076891243e-10	1.430442319807081e-12	3.526691122655567e-11	1.319749389695235e-13
GO:BP	GO:0009953	dorsal/ventral pattern formation	1.2042768848888098e-7	4.044715861631655e-12	1.3684008019707617e-13	5.7526403177026406e-8	3.009367283482116e-8
GO:BP	GO:0071805	potassium ion transmembrane transport	1.0436271005519075e-9	1.6229956656756892e-9	0.00001585094385463914	0.000005752280917153899	1.4041961345891695e-13
GO:BP	GO:0060078	regulation of postsynaptic membrane potential	9.183783979001715e-8	1.8333036805135797e-13	3.58922955885814e-10	2.1363336528383638e-12	6.266325293492614e-12
GO:BP	GO:0061448	connective tissue development	3.4006436253050364e-10	2.1074213925182292e-10	4.943243315174299e-11	3.0203793669877635e-8	2.1823992169729568e-13
GO:BP	GO:0006836	neurotransmitter transport	0.0004830293753008296	5.574457332863498e-8	5.410721736982912e-9	2.2913238303513623e-7	2.500378607900731e-13
GO:BP	GO:0045666	positive regulation of neuron differentiation	6.018385834432951e-8	2.5548359880728234e-13	3.338340269347588e-13	1.4749426251835203e-12	8.495928888579136e-10
GO:BP	GO:0006813	potassium ion transport	8.216076807791281e-10	4.4696171803943025e-10	0.0000037281481601798553	8.208666508076876e-7	2.717520779837653e-13
GO:BP	GO:0030335	positive regulation of cell migration	1.7590064158012528e-9	2.5588317315236133e-7	5.482063109063584e-7	0.000015073709396037072	3.7243116787532156e-13
GO:BP	GO:1903530	regulation of secretion by cell	5.599934556285307e-8	1.1196322662759755e-8	1.7165216023970924e-9	2.4505121444098265e-9	4.404223876710594e-13
GO:BP	GO:0043410	positive regulation of MAPK cascade	0.00003082881538897857	0.000012824707954797612	0.0000124280136038513	0.0019106045018544386	4.635413996571174e-13
GO:BP	GO:0048592	eye morphogenesis	5.482313722033353e-7	3.5819448903277396e-10	2.4297036927603204e-9	6.296944066860885e-11	4.717152767443849e-13
GO:BP	GO:0090130	tissue migration	0.0006484469223805286	0.000009164078330546113	0.0015439877245365	0.016225740433618047	8.08997840767762e-13
GO:BP	GO:0003018	vascular process in circulatory system	0.000008393735233877186	0.00001813483389458031	0.00006401105426889176	0.0005837928542238362	8.167348129259004e-13
GO:BP	GO:1901701	cellular response to oxygen-containing compound	7.697512374339245e-9	1.4895859630531933e-10	3.7442712197128185e-8	8.337461707717491e-7	9.748889728774197e-13
GO:BP	GO:0050890	cognition	1.7557407402491715e-12	3.547386245318355e-9	1.048045451299204e-12	9.359817943222674e-12	3.683008739785621e-12
GO:BP	GO:0043408	regulation of MAPK cascade	0.000002919121870595394	0.001976325947628337	0.000009734788981965127	0.0002908598636013696	1.0592586831394127e-12
GO:BP	GO:0000165	MAPK cascade	0.0000026557028907676185	0.0019251106145345173	0.0001500292532177825	0.0007797059999863412	1.4936431665342379e-12
GO:BP	GO:0016331	morphogenesis of embryonic epithelium	0.0000051071919351166585	1.5038094838143079e-12	0.000001652967699184077	1.2110702202941783e-9	3.523775384438106e-9
GO:BP	GO:1901698	response to nitrogen compound	3.4413056281682724e-10	1.2039141241148685e-7	0.000009565457472861182	0.011805232645220307	1.6684844316140242e-12
GO:BP	GO:0003006	developmental process involved in reproduction	0.000030294879568856752	1.7710644641503175e-12	0.000017886475425999	0.0000012062642518817346	8.961203564508783e-8
GO:BP	GO:0072088	nephron epithelium morphogenesis	0.0003650643752556298	1.9159293509094575e-12	8.876160295695184e-8	1.861880915506533e-8	1.0549236291473465e-9
GO:BP	GO:0021515	cell differentiation in spinal cord	2.2706049085131586e-7	1.6700252690005133e-11	2.0221163990498153e-12	1.2231905413756602e-9	6.408881367458751e-7
GO:BP	GO:0030324	lung development	1.943237186890241e-8	7.138413637466858e-9	6.593259304250844e-11	1.1557528245466167e-9	2.055001541928223e-12
GO:BP	GO:0060828	regulation of canonical Wnt signaling pathway	0.00042465365014769055	2.2067802671785705e-12	1.2699551289711373e-7	0.0000461374687084973	1.9074886692908124e-11
GO:BP	GO:0051216	cartilage development	1.0932607553321966e-7	6.628794155219502e-8	3.937578864801223e-10	6.304545080487876e-7	2.262864622513206e-12
GO:BP	GO:0048645	animal organ formation	0.000005907419461777192	9.771168885574235e-11	2.3940249538378716e-12	3.781242741577884e-12	6.146001982835774e-9
GO:BP	GO:0044087	regulation of cellular component biogenesis	9.550000235494664e-8	0.0000018720624555369887	0.000002543049151878634	0.15976817506900698	2.7047103025090212e-12
GO:BP	GO:0035265	organ growth	3.2177329078679877e-7	2.0107482478780165e-10	9.211147463385853e-8	0.0000033577992072054314	2.91283268691335e-12
GO:BP	GO:0090132	epithelium migration	0.0023857934265327364	0.000049667334450155664	0.009168939142404402	0.098398444629918	3.0303208825994113e-12
GO:BP	GO:0010243	response to organonitrogen compound	2.280880127384081e-10	1.83366067802441e-7	0.0000015400662767444	0.006377803991662255	3.2973995475763473e-12
GO:BP	GO:0040008	regulation of growth	3.3353305844322925e-12	4.173177773765065e-12	7.223678169763529e-11	0.0000012402618586828779	3.734169956554444e-10
GO:BP	GO:0030902	hindbrain development	3.4363008202142124e-12	2.456193469149418e-10	6.258493006871718e-12	4.1614623621959666e-7	0.00002580639638418836
GO:BP	GO:0042733	embryonic digit morphogenesis	1.1850183662380619e-8	3.852320746258719e-12	4.41162307800283e-7	2.976439061828391e-9	3.2707229968751174e-9
GO:BP	GO:0072078	nephron tubule morphogenesis	0.0001865517023675071	4.6776979200834155e-12	4.350696238298038e-8	9.244898785847335e-9	1.7016954507976813e-9
GO:BP	GO:0003231	cardiac ventricle development	9.56963784031816e-7	5.067215724728211e-12	9.263039850387896e-11	3.3230370651133335e-9	2.05334933940901e-9
GO:BP	GO:0001709	cell fate determination	8.315158032529972e-10	4.693033151286326e-9	1.1784707451436618e-10	5.2569785885542305e-12	1.3021256893360395e-8
GO:BP	GO:0009611	response to wounding	5.063650842226341e-10	0.0003665420307275419	1.257908564487037e-7	0.0002714515980978362	5.3106790564250616e-12
GO:BP	GO:0007188	adenylate cyclase-modulating G protein-coupled receptor signaling pathway	8.719213765355177e-10	3.1916248985742415e-11	1.8947629311255494e-9	1.001274816062511e-7	5.4301110444491306e-12
GO:BP	GO:0008285	negative regulation of cell population proliferation	0.000002517043186843756	5.8650425233775604e-12	6.053024018909386e-7	5.125684749279311e-7	1.2937474093877284e-9
GO:BP	GO:2000027	regulation of animal organ morphogenesis	6.018385834432951e-8	1.0425271514804758e-11	2.1354160533932438e-8	4.885907891415162e-10	6.082334332957666e-12
GO:BP	GO:0048588	developmental cell growth	3.0150604365671624e-11	5.7688694390707306e-9	0.00004694592893030954	0.00003957546562081265	6.740678997160202e-12
GO:BP	GO:1903522	regulation of blood circulation	0.000012425131807412255	1.9060525692018883e-9	0.000006018078883022517	8.458360798921727e-10	7.706053734745104e-12
GO:BP	GO:0030323	respiratory tube development	5.4758916396680644e-8	5.5771413614062206e-9	1.6699017377317546e-10	2.611355516239531e-9	9.107142114898007e-12
GO:BP	GO:0010631	epithelial cell migration	0.00634698415284285	0.00017110051384633694	0.014801062832040765	0.3317085196901049	9.618932377044936e-12
GO:BP	GO:0048665	neuron fate specification	1.2968471904737276e-10	2.3340731140460405e-10	1.177045827033938e-11	1.1899862234618908e-11	6.796047531220815e-9
GO:BP	GO:0050954	sensory perception of mechanical stimulus	5.008518997452044e-8	0.00016194450232549887	0.0000786024387720575	0.00004698015987993346	1.2514430460354278e-11
GO:BP	GO:0061005	cell differentiation involved in kidney development	1.530077586561461e-7	6.5655704487182e-10	4.022857888178622e-10	1.3064675727394926e-10	1.2741840079677145e-11
GO:BP	GO:0009605	response to external stimulus	6.581440200481206e-7	0.16883123944568237	1	1	1.3304511719813372e-11
GO:BP	GO:0030178	negative regulation of Wnt signaling pathway	0.019773886105115508	1.3920913773751378e-11	0.0000032939934237687782	0.0009419783927337404	2.8989720521398595e-8
GO:BP	GO:0060348	bone development	1.5690295931630383e-7	0.003776567932383564	0.0009492924363672881	0.00014575197710662774	1.8023584106825698e-11
GO:BP	GO:0050770	regulation of axonogenesis	1.880834720276439e-11	0.0000031191523893259994	0.000012960316980676676	0.0000033699544546975974	3.056880995197098e-11
GO:BP	GO:0045137	development of primary sexual characteristics	0.00002641699405020372	2.001231605761176e-11	5.804565513696101e-7	1.0715028328346393e-7	0.000012618406705910288
GO:BP	GO:0061333	renal tubule morphogenesis	0.000012107992136607928	3.5577148567232135e-11	8.199417786474989e-10	5.777409214850221e-9	2.1154423726484682e-11
GO:BP	GO:0003012	muscle system process	2.2393613625192163e-10	1.9822623680673624e-10	6.104781764958646e-8	5.652836681808987e-9	2.187551245004364e-11
GO:BP	GO:0030036	actin cytoskeleton organization	0.000007799744866596667	0.003104323480381142	0.03797411308288143	1	2.40907687271348e-11
GO:BP	GO:0090066	regulation of anatomical structure size	2.732393125384268e-11	3.622988159896532e-9	0.0005923828909116183	0.00025471652192360155	3.029739272058852e-11
GO:BP	GO:0060411	cardiac septum morphogenesis	2.347819869425479e-7	6.805706283368649e-10	1.5936777495872938e-10	3.316103709823453e-11	1.7027034737460613e-10
GO:BP	GO:0022612	gland morphogenesis	9.783661985981237e-9	5.065392721016525e-11	3.35673880711029e-11	1.2379665431225578e-7	8.044918431437992e-11
GO:BP	GO:0051146	striated muscle cell differentiation	2.5312753320775973e-9	7.05211421951454e-11	1.6225772827194535e-9	3.00922795976711e-9	6.416855433946564e-8
GO:BP	GO:0035850	epithelial cell differentiation involved in kidney development	0.000005439802438382192	5.799888542843628e-8	1.130090798479932e-7	7.266871161916721e-9	7.917178793937151e-11
GO:BP	GO:0014033	neural crest cell differentiation	0.000002429561909594961	8.262169137035249e-10	1.32142379955417e-9	0.00002402891073531412	1.055153356750533e-10
GO:BP	GO:0042063	gliogenesis	1.0660669735276943e-10	5.630487069464823e-10	9.378749388410974e-8	2.824447707855373e-8	5.050918048877102e-10
GO:BP	GO:0071310	cellular response to organic substance	9.731213874560315e-9	1.457694892656814e-10	0.000005818414402925319	0.00020737090332394328	1.0767845220258177e-10
GO:BP	GO:0021675	nerve development	1.0130824577664228e-7	3.058059122471945e-7	0.0007855448740058271	0.0008807724372476957	1.1412907303734268e-10
GO:BP	GO:0045665	negative regulation of neuron differentiation	2.955200668583171e-7	2.8462814059240103e-8	1.3050621721222464e-10	1.877883260828123e-10	3.2737080483498714e-7
GO:BP	GO:0051963	regulation of synapse assembly	1.8188876006444134e-9	3.83550201134845e-10	1.55317770528711e-10	0.000001156730127082334	4.010274736248711e-9
GO:BP	GO:0070371	ERK1 and ERK2 cascade	0.000003859190184925827	0.34121843808411106	0.009257222463772849	0.019345244393712387	1.8028208286064012e-10
GO:BP	GO:0035249	synaptic transmission, glutamatergic	3.616496771945969e-9	1.8113885054844908e-10	2.2967452612262485e-9	0.00006034130550065999	1.5838796050393315e-9
GO:BP	GO:0010463	mesenchymal cell proliferation	0.000011126982039262718	1.9870751929010827e-10	4.206717025120385e-10	2.5298693440100827e-9	8.834434627016211e-9
GO:BP	GO:0021517	ventral spinal cord development	0.005651557314008137	9.735757342508852e-10	2.2522207778441248e-10	0.0000013077651092741729	0.001496427414037845
GO:BP	GO:0021987	cerebral cortex development	0.00007912525144166884	6.128419358096388e-9	2.299774134147737e-10	0.0006121966566902871	0.14953424304155508
GO:BP	GO:0007369	gastrulation	2.327090631519375e-10	9.086466550965755e-9	0.000007451205970720409	8.008013986731912e-8	1.0774153964468798e-9
GO:BP	GO:0071542	dopaminergic neuron differentiation	0.0000020343821919606042	2.463091366836972e-10	1.3045251554743554e-7	8.701494878634357e-10	2.342359419607418e-7
GO:BP	GO:0010092	specification of animal organ identity	0.0039339497550263175	2.5008776166903004e-10	0.0000022157214215433868	2.0517237970735585e-8	1.3572412048307192e-9
GO:BP	GO:0009628	response to abiotic stimulus	0.0024761919871181997	0.00010102354326610701	0.0005625400919866848	1	2.5264744471877963e-10
GO:BP	GO:0009725	response to hormone	6.592340752008761e-8	8.187205518880258e-7	0.0004479364440235707	0.00722920937347347	3.0029234298123357e-10
GO:BP	GO:0010632	regulation of epithelial cell migration	0.06350225496357309	0.00044217073211400617	0.007396975422747917	0.021421359525584903	3.2537589755403727e-10
GO:BP	GO:0021915	neural tube development	4.293018785103605e-8	3.294019419852637e-10	1.2074520277642891e-8	7.629070178950779e-9	1.8956487663048386e-8
GO:BP	GO:0040013	negative regulation of locomotion	0.00010559183649996966	0.000979977561100801	0.0001251501819571581	0.0022740202271524187	3.461981181148539e-10
GO:BP	GO:0007612	learning	8.440913403846264e-8	0.000006365578984974573	1.1774687418488081e-8	4.2775376507574696e-10	2.4070840694597337e-8
GO:BP	GO:0002067	glandular epithelial cell differentiation	0.000020351070105388914	4.63135844549346e-10	0.0000010335129269084162	3.1105337469631517e-7	9.062896533515993e-7
GO:BP	GO:0035051	cardiocyte differentiation	2.770772780498816e-9	1.7667736873915804e-9	3.650950052899221e-8	7.53752129144636e-9	5.114018178758054e-10
GO:BP	GO:0035148	tube formation	0.0000497790770053501	5.930320223103314e-10	0.0010815247495298181	4.128583649177844e-8	9.486814117999923e-7
GO:BP	GO:0006936	muscle contraction	1.558941554756129e-8	1.641859940344627e-8	4.415865967421812e-7	4.303501902424209e-7	5.996153247249866e-10
GO:BP	GO:0021545	cranial nerve development	3.6385798193994316e-7	3.915151449220658e-7	0.00025082078323030626	0.00013028868633681968	6.534377813730935e-10
GO:BP	GO:1902533	positive regulation of intracellular signal transduction	0.011490629376095303	0.0013283619413080564	0.0004267806587517086	0.14682027264458358	6.988023306003915e-10
GO:BP	GO:0008406	gonad development	0.00014593107986140096	7.254111139826728e-10	0.0000023204609545123885	4.7108504997775294e-8	0.00011605198871196383
GO:BP	GO:0021872	forebrain generation of neurons	2.7062570485246585e-8	6.985479889295575e-9	7.397463565090185e-10	1.8285278232848272e-7	0.0000052081584011433135
GO:BP	GO:0016358	dendrite development	2.5523180565623222e-8	4.1268849310497566e-7	0.0000043561526806624935	0.0005912199519618166	8.057865724612023e-10
GO:BP	GO:0060021	roof of mouth development	2.6998383893816224e-7	5.157304200541118e-8	0.00001336613751485924	1.847221101932258e-8	8.495928888579136e-10
GO:BP	GO:0035136	forelimb morphogenesis	0.000014621239161428635	2.7625981866160638e-8	0.000001210931073371329	8.701494878634357e-10	2.342359419607418e-7
GO:BP	GO:0051050	positive regulation of transport	8.81651634470918e-8	0.0013694088226274125	0.00011100026002089757	0.000035952533670266064	8.979122845325035e-10
GO:BP	GO:0007160	cell-matrix adhesion	0.000012331798791390202	0.014741581638671876	0.006966933203127768	0.10149073574815314	9.368986352515766e-10
GO:BP	GO:0060349	bone morphogenesis	0.0000660133390121344	0.00004355295576980053	0.00006460237719960708	0.0009142964456110498	9.789527299309728e-10
GO:BP	GO:0032526	response to retinoic acid	0.0011335987021246132	0.000004256430108481654	0.0009044864225241556	0.0001979072931932149	9.825824150407678e-10
GO:BP	GO:0048167	regulation of synaptic plasticity	1.7499825437831928e-7	9.968626940022863e-10	2.1706443206419816e-9	5.839241232224449e-9	2.0631191615903336e-7
GO:BP	GO:0061351	neural precursor cell proliferation	0.0002657123925135861	1.0969339414001426e-9	1.553984997834078e-9	2.0015288917014878e-7	4.134049226624185e-9
GO:BP	GO:0042476	odontogenesis	7.239024363117693e-8	2.7950102588658892e-8	0.00007090463088978847	0.000417272460444795	1.1167644976550012e-9
GO:BP	GO:0060041	retina development in camera-type eye	7.596885002366395e-8	0.000003804286437439877	1.1755659487824105e-9	0.0000027933529584171307	3.6713321443686163e-9
GO:BP	GO:0048864	stem cell development	0.00018859462044124866	1.329510983522204e-9	6.447683649190179e-7	0.0004229044629788606	6.296728530274563e-9
GO:BP	GO:0048813	dendrite morphogenesis	5.123845322867892e-8	0.00008867570577253533	0.0000017423463886516948	0.004274238594836661	1.4532552825958982e-9
GO:BP	GO:0016049	cell growth	1.5175448857138704e-9	3.193798380980129e-8	0.00004979180567928608	0.008005295174094687	1.0815552263603999e-8
GO:BP	GO:0048871	multicellular organismal-level homeostasis	0.00011807938187955458	0.004744939023636148	1	0.4858781966475048	1.5604650849173552e-9
GO:BP	GO:0060538	skeletal muscle organ development	0.00002574071374540818	2.0207451091952075e-9	1.6014256390720772e-9	5.161544390584171e-7	0.000001549657255099714
GO:BP	GO:0003279	cardiac septum development	0.00000511184402368164	3.125458812678758e-8	2.350371216449205e-8	2.332134123738815e-9	1.6029636233023112e-9
GO:BP	GO:0021871	forebrain regionalization	0.0002536435172884266	3.419202068932944e-9	3.1570401928059917e-7	2.1085258870050347e-9	0.000013232475820495014
GO:BP	GO:0035282	segmentation	2.1470146153703275e-9	7.118139364965344e-8	1.2812102220888533e-8	3.820263663614564e-8	4.4405498149385364e-8
GO:BP	GO:0021879	forebrain neuron differentiation	1.276669892629557e-7	9.120958647757045e-9	2.3987834847315517e-9	1.476180248226102e-7	0.000009986738672660972
GO:BP	GO:0009954	proximal/distal pattern formation	2.163649190428549e-7	3.926380971620607e-7	2.6896800273311387e-9	2.9652989963721022e-9	0.00004738816243922262
GO:BP	GO:0042330	taxis	0.00005109940644407586	0.00032779834735091075	0.00008727316626324871	0.010680836630461982	3.367054520053918e-9
GO:BP	GO:0050679	positive regulation of epithelial cell proliferation	0.00013617986234367823	3.3925673617934022e-9	0.000015319831626500283	0.00006126929245085073	3.336688410421331e-8
GO:BP	GO:0055001	muscle cell development	0.000016259250846460392	3.414061350593129e-9	0.000011722392449517366	9.842581541885324e-9	1.9894501657180877e-7
GO:BP	GO:0001658	branching involved in ureteric bud morphogenesis	0.02619521614544202	3.4903752906208532e-9	0.00002440834588283532	0.00007122907170361413	0.000006136803360064198
GO:BP	GO:0070372	regulation of ERK1 and ERK2 cascade	0.00004890496878909535	1	0.00890223626644256	0.05554044088802766	4.3747395177181955e-9
GO:BP	GO:0043066	negative regulation of apoptotic process	0.018336591121220325	0.0025776136659788965	0.002035872968447082	0.000008679944049681618	4.449120483770892e-9
GO:BP	GO:0072171	mesonephric tubule morphogenesis	0.006950821041095643	4.480520579883551e-9	0.000011623362437788036	0.000004349397142840716	1.7653622262468653e-7
GO:BP	GO:0030856	regulation of epithelial cell differentiation	0.010912940455396355	4.543528806566332e-9	8.49763467059654e-7	0.0000027892733843833427	0.000002894451340178785
GO:BP	GO:0043269	regulation of monoatomic ion transport	2.190393910543929e-7	0.00014534285986749708	0.00010482148259135377	0.0018012048980059951	4.648605379594209e-9
GO:BP	GO:0043069	negative regulation of programmed cell death	0.02181660494392201	0.0035829395543759872	0.0032693396300200734	0.00004697710012400038	4.761654840409267e-9
GO:BP	GO:0006935	chemotaxis	0.00007665123076303049	0.0002658657377712408	0.0001533709331268563	0.009233543859966086	4.8605443631981936e-9
GO:BP	GO:0046879	hormone secretion	0.000012169420268507148	1.054871714800295e-8	7.327417177248631e-7	4.942338944313967e-9	1.3798094681384094e-7
GO:BP	GO:0090497	mesenchymal cell migration	0.0001942115823756896	8.536478590749376e-9	5.425901841982765e-9	0.00003778734581603063	6.399245282631372e-8
GO:BP	GO:0035137	hindlimb morphogenesis	4.790419901374375e-7	7.90042001477912e-8	0.00006008796070001317	5.816499655911003e-9	1.9959490285962705e-8
GO:BP	GO:2000177	regulation of neural precursor cell proliferation	0.35173911778021966	1.6167674094475962e-7	6.856900282414595e-9	0.000012664473001381738	0.00014205714004315121
GO:BP	GO:0030534	adult behavior	0.000013090760833495188	6.92883479710486e-9	5.647327400932549e-7	5.71372423675152e-7	0.000002066616440199454
GO:BP	GO:0006897	endocytosis	0.000001930353898238016	0.8141934577516152	1	1	7.14635130809968e-9
GO:BP	GO:0001655	urogenital system development	0.0036714837444151737	6.729693831596172e-8	0.0000010240428269720563	7.198800860275527e-9	0.0000291791363468824
GO:BP	GO:0051961	negative regulation of nervous system development	4.690143242807501e-8	7.443818651877668e-9	2.9597888692196117e-8	2.351774949498794e-8	1.17961190070648e-8
GO:BP	GO:0006468	protein phosphorylation	0.0007135259175400631	0.1985122961997731	0.24871652085336324	1	7.72874115381886e-9
GO:BP	GO:0003015	heart process	0.000016508787560905324	0.00003245616830493993	0.004346755474157988	0.0000031198597478020785	7.75401315624738e-9
GO:BP	GO:0009914	hormone transport	0.000006548378730536795	2.6941901293677906e-8	0.000003191043815360173	7.960542764157817e-9	2.829944898175358e-7
GO:BP	GO:0003156	regulation of animal organ formation	0.043313532501473434	4.868344744479508e-7	0.00012319218201609815	8.531457793127743e-9	0.000001976526613666291
GO:BP	GO:0002062	chondrocyte differentiation	0.0006688583376053144	0.00025822322922609494	0.0006549370271156897	0.005379140404476298	8.824764928985295e-9
GO:BP	GO:0051966	regulation of synaptic transmission, glutamatergic	0.00001124113646803068	4.300999652422128e-8	0.0000013979943148834487	0.02255164502228509	8.887185088737717e-9
GO:BP	GO:0090090	negative regulation of canonical Wnt signaling pathway	1	9.417600070434213e-9	0.0009588393796618124	0.016860231618617938	0.000023101873447300928
GO:BP	GO:0046883	regulation of hormone secretion	0.00022861107082012576	0.00000910985390023903	0.0000060118499217111535	9.473254176282826e-9	0.000010705139966640374
GO:BP	GO:1904888	cranial skeletal system development	0.000013615812078397091	1.1541517824688819e-8	1.2112842441631508e-7	0.000008106160413372974	0.0000024785571283432616
GO:BP	GO:0008038	neuron recognition	0.00013543193209141554	0.018018836400203242	0.0004007986351721601	0.0739907422545859	1.3021256893360395e-8
GO:BP	GO:0141091	transforming growth factor beta receptor superfamily signaling pathway	9.616537613534392e-7	5.524333694191061e-7	0.0011216556608997605	0.008018074588884408	1.4889046198305162e-8
GO:BP	GO:0050768	negative regulation of neurogenesis	1.9295614079938118e-8	1.5085301214012545e-8	3.613884989093306e-7	2.0979190149013315e-8	3.5111143928616326e-7
GO:BP	GO:0010817	regulation of hormone levels	4.516367202404666e-8	2.8994893174126245e-8	0.0000011117223658908614	1.5201844303525203e-8	1.5325968173415368e-7
GO:BP	GO:0099643	signal release from synapse	0.04053305662850283	0.004032108293618073	0.00014172721993794193	0.15753633841829728	1.6252803287282927e-8
GO:BP	GO:0007269	neurotransmitter secretion	0.04053305662850283	0.004032108293618073	0.00014172721993794193	0.15753633841829728	1.6252803287282927e-8
GO:BP	GO:0006915	apoptotic process	0.00009268402280578566	2.7737146081320542e-8	0.00039995961495453914	1.2358965442595055e-7	1.6727866276052517e-8
GO:BP	GO:0048639	positive regulation of developmental growth	3.06094399225515e-8	0.000004753949712580638	0.0000012298219067037354	0.000041576685780583094	1.6773144466019267e-8
GO:BP	GO:0034762	regulation of transmembrane transport	0.0004563363088648896	0.0006546191763572066	0.000005854606401172626	0.0025274383592000962	1.6927376910506358e-8
GO:BP	GO:0001649	osteoblast differentiation	0.00046919922543428317	3.0296946181339867e-7	1.4947683204514475e-7	3.210148603560292e-7	1.7162282060820455e-8
GO:BP	GO:0060675	ureteric bud morphogenesis	0.017930423232421007	1.7515615196634082e-8	0.00004467272636215754	0.000018511696005925368	5.03200278094361e-7
GO:BP	GO:0014032	neural crest cell development	0.00009571156104083805	1.8063965858624326e-8	8.876160295695184e-8	0.00009948725557675295	2.713273473225493e-8
GO:BP	GO:0009880	embryonic pattern specification	0.00008733661653618589	1.8219878345263432e-8	0.000005735333347928671	3.1105337469631517e-7	0.00027419509886008047
GO:BP	GO:0060047	heart contraction	0.000030425639767882684	0.000013208390723902297	0.006966933203127768	0.000001910118720582125	1.9300065561580506e-8
GO:BP	GO:0008219	cell death	0.00020882317105474506	2.1448626339795753e-8	0.0008317751577591661	3.6925707331341334e-7	1.9301929533813332e-8
GO:BP	GO:0008016	regulation of heart contraction	0.0021786429527145446	0.0000013416079001057595	0.0005681732731686736	2.164404592495519e-8	2.2318707065405726e-7
GO:BP	GO:0021954	central nervous system neuron development	1.59261946763456e-7	0.00007560580323384206	2.1821314008237255e-8	0.000003904440465262929	2.94842463789703e-8
GO:BP	GO:0072175	epithelial tube formation	0.0007040059690924752	2.2844064524206082e-8	0.0016153118001323297	0.000001162052126172772	0.00002000319453180625
GO:BP	GO:0048483	autonomic nervous system development	0.000039222018882090625	0.000030068370472918196	2.3469262436160615e-8	0.0033218603867880775	3.051683594614901e-8
GO:BP	GO:0007519	skeletal muscle tissue development	0.0000366017489817366	5.0392460344906026e-8	2.396828132517364e-8	0.00000976356368055328	0.000007870410502969295
GO:BP	GO:0051965	positive regulation of synapse assembly	7.416158425137075e-7	2.404648451270405e-8	0.00013423881297749317	0.009933484859378224	0.000006136803360064198
GO:BP	GO:0044093	positive regulation of molecular function	0.00001169560816513689	0.0005426679810203652	0.0019997794796343497	0.024234050658236417	2.408588125504737e-8
GO:BP	GO:0007178	transmembrane receptor protein serine/threonine kinase signaling pathway	3.386689808348817e-7	9.530818598221235e-7	0.011923584904355638	0.026921068143271693	2.5066159753561394e-8
GO:BP	GO:0003208	cardiac ventricle morphogenesis	0.00048808711830566567	2.7876844250974382e-8	0.000011623362437788036	0.0001347618047782865	0.000004049365865331466
GO:BP	GO:0012501	programmed cell death	0.00023459002692285648	4.146497479419756e-8	0.0010435740666803462	5.062309939524893e-7	2.9869568187085395e-8
GO:BP	GO:0090287	regulation of cellular response to growth factor stimulus	0.000014313918787322828	0.0000033723876200419303	0.0011560191216943468	0.00015580804169501355	3.215005018182432e-8
GO:BP	GO:0035050	embryonic heart tube development	3.36755568710778e-8	1.9291681411305594e-7	0.00001555407605804736	1.3115723214349946e-7	0.0004122829427067385
GO:BP	GO:0071772	response to BMP	0.000002362843722420514	3.5675812224887653e-7	0.001157648094147642	0.0012034830782265563	3.750385129076148e-8
GO:BP	GO:0071773	cellular response to BMP stimulus	0.000002362843722420514	3.5675812224887653e-7	0.001157648094147642	0.0012034830782265563	3.750385129076148e-8
GO:BP	GO:0097435	supramolecular fiber organization	0.00023359363743190257	0.048672526468837185	0.3465821820941862	1	3.754519207720379e-8
GO:BP	GO:0090092	regulation of transmembrane receptor protein serine/threonine kinase signaling pathway	0.000026568878726630394	2.663201325883157e-7	0.012284536631872322	0.003861109637158207	3.8553897380681176e-8
GO:BP	GO:0060419	heart growth	0.000012107992136607928	4.1081504565783735e-8	9.523478801327163e-7	0.000034131599296214165	7.842461203455529e-8
GO:BP	GO:0001704	formation of primary germ layer	1.0096782980092268e-7	5.575486941101396e-8	0.000060987062460325185	0.00011781999073164304	4.22016289227715e-8
GO:BP	GO:0007218	neuropeptide signaling pathway	0.0011335987021246132	0.0006988043709009368	4.236789228217594e-8	0.0001979072931932149	0.019701569879588265
GO:BP	GO:0010001	glial cell differentiation	4.8692081029424865e-8	0.000002516013411370197	5.462351768291099e-7	0.0000064647845514921955	2.1965190492918896e-7
GO:BP	GO:0048878	chemical homeostasis	4.996326770315111e-8	0.010501239065836308	7.333170440521313e-7	0.021447819559019594	6.057796625853718e-8
GO:BP	GO:0007605	sensory perception of sound	0.000008989041489206833	0.0003683170729633031	0.00014961719681592158	0.00044777497639621194	5.240404682104573e-8
GO:BP	GO:0035116	embryonic hindlimb morphogenesis	0.0000654913785461679	0.0000025718677391771157	0.005521699671767302	6.435117334453797e-8	0.000007484617643358545
GO:BP	GO:0060840	artery development	0.000416868189835311	0.000024971470059532963	4.645298812303703e-7	6.535547273322246e-8	0.0000017108474461728908
GO:BP	GO:0030879	mammary gland development	0.0005599691053335275	6.634528781792642e-8	1.7684519884732112e-7	0.00005569872300092837	0.002215378038881794
GO:BP	GO:0030282	bone mineralization	0.24036441836813605	0.002376529269522582	0.9000500924204945	0.011887812546256477	6.822465259677402e-8
GO:BP	GO:0016310	phosphorylation	0.000999544939664132	1	0.9104564383680726	1	7.12616801393369e-8
GO:BP	GO:0001837	epithelial to mesenchymal transition	1	0.000018222140074356275	0.0015786829135063928	0.001608584921952975	7.290920596773108e-8
GO:BP	GO:0010810	regulation of cell-substrate adhesion	0.00006114960020249084	0.011447920697027918	0.0000028510055713941125	0.18767323065800062	7.70682611142743e-8
GO:BP	GO:0033555	multicellular organismal response to stress	8.548332256511439e-7	0.000012681288760591054	0.0000014233268342220348	0.0001367996920806896	7.952301049548593e-8
GO:BP	GO:1990138	neuron projection extension	5.495368996458938e-7	0.00001237252695133496	0.00006392107355486741	0.0004312889734319144	7.970770257532153e-8
GO:BP	GO:0050790	regulation of catalytic activity	0.00013326962839067225	1	0.14694659989216027	1	8.310524132756518e-8
GO:BP	GO:0072091	regulation of stem cell proliferation	0.000013271709179220869	0.010374736925762405	8.333528703411505e-8	0.000053599220266598506	0.0005252950245598233
GO:BP	GO:0071396	cellular response to lipid	0.01726301754572757	0.00018701010715498932	0.10090631175199742	0.059956888984274634	8.691661500145634e-8
GO:BP	GO:0060441	epithelial tube branching involved in lung morphogenesis	0.07025908328302202	9.032428379244593e-8	0.0000020295443312146494	0.000037678372150884	5.155103449218622e-7
GO:BP	GO:1901890	positive regulation of cell junction assembly	2.476587455526904e-7	9.927069766260672e-8	4.033909984756887e-7	0.001627476562718841	2.6432769683461057e-7
GO:BP	GO:0050905	neuromuscular process	0.0000410128776358279	0.000022472831752537936	1.4191703332180534e-7	0.000001323836436112758	1.0100874593640222e-7
GO:BP	GO:0001755	neural crest cell migration	0.0017093031031098027	1.429442069073616e-7	1.2466041266718267e-7	0.00011932515730772643	1.0183522700142926e-7
GO:BP	GO:0022604	regulation of cell morphogenesis	0.00041888280147398845	0.7802293165998012	0.0479894744752199	0.24938553059825924	1.0465953013316597e-7
GO:BP	GO:0046661	male sex differentiation	0.007308691083468462	1.0498363931862576e-7	0.0006470969477366898	0.00017621931534489205	0.00004649534477214518
GO:BP	GO:0051047	positive regulation of secretion	0.0004809210837711918	0.000014219451248281828	0.000004449885676564595	1.1613825042074086e-7	0.00002672377172543151
GO:BP	GO:0070374	positive regulation of ERK1 and ERK2 cascade	0.011245064868881584	1	0.01898772911489094	0.4240972646582995	1.2322307944427546e-7
GO:BP	GO:0002064	epithelial cell development	0.0005167840504966373	0.000003758231013429829	0.00009799912933985735	0.00011109997775612333	1.3389896168502306e-7
GO:BP	GO:0090276	regulation of peptide hormone secretion	0.017941061266441856	0.000019708877405279482	0.000868208256762735	1.3562841172593978e-7	0.000666520389167331
GO:BP	GO:0043266	regulation of potassium ion transport	1.356433549497466e-7	0.0005390950656476454	0.019778201797582603	0.0004677383330328663	8.310996724934826e-7
GO:BP	GO:0035115	embryonic forelimb morphogenesis	0.0002541980046633923	9.493017248501639e-7	0.0000012242635032775171	1.4142634497015227e-7	0.000009299618658710209
GO:BP	GO:0051336	regulation of hydrolase activity	0.00016264015901842134	1	0.074779845735711	1	1.4218089774720306e-7
GO:BP	GO:0050919	negative chemotaxis	0.000001723758815175126	1.4229350772367295e-7	3.486961006600511e-7	0.000015947790188581778	4.897633519631506e-7
GO:BP	GO:0032835	glomerulus development	1.4438453061153142e-7	0.022057368313170612	0.00004467272636215754	0.00010183408824025252	0.000010943679436542164
GO:BP	GO:0043067	regulation of programmed cell death	0.0006618140391178189	0.0000028857123808590174	0.007299963833670789	0.000005036934169477137	1.535262753071479e-7
GO:BP	GO:0010035	response to inorganic substance	1.7383040743513714e-7	0.0012808301025744922	0.0004077574903747657	1	1.6093421594295428e-7
GO:BP	GO:0031214	biomineral tissue development	0.03879221132126528	0.02508746767919634	1	0.40282122192490155	1.7045961674488434e-7
GO:BP	GO:0071300	cellular response to retinoic acid	0.006950821041095643	0.00048403602950613763	0.005957443572990161	0.00002500274965150583	1.7653622262468653e-7
GO:BP	GO:0050772	positive regulation of axonogenesis	1.777265923678063e-7	0.028340637445555445	0.000950144370600322	0.00164457146184138	0.000001528562512400208
GO:BP	GO:0030278	regulation of ossification	0.00009267536503452446	0.02547844896555392	0.008387859747969972	0.000008964905406470323	1.781747713178846e-7
GO:BP	GO:0007422	peripheral nervous system development	1.810468906429494e-7	0.09944687933395167	0.37674397469551124	0.015546433459218642	0.00015905896956403562
GO:BP	GO:0042981	regulation of apoptotic process	0.0004255292288147724	0.0000017610257797215859	0.003860573296770182	8.861514200038404e-7	1.8657258718577799e-7
GO:BP	GO:0045216	cell-cell junction organization	0.004394868706871875	0.000052568405440068483	0.05311346270723507	1	2.0631191615903336e-7
GO:BP	GO:0060425	lung morphogenesis	0.009663433056084383	2.10438982463845e-7	0.0000017293747133446416	9.286550774854321e-7	5.0003207238014e-7
GO:BP	GO:0033002	muscle cell proliferation	0.0013610869042325925	0.00000536370670657698	0.0015015185462413504	0.00027745097033037155	2.1562929054259257e-7
GO:BP	GO:0003407	neural retina development	0.0024205043126808543	0.000021663830285448802	0.00010910179571855108	2.1925510846483485e-7	3.5182450470007407e-7
GO:BP	GO:2000179	positive regulation of neural precursor cell proliferation	0.15731811487980132	0.00006142662060219357	2.2224422136059224e-7	0.000022751063554695187	0.00032511425035695055
GO:BP	GO:0002791	regulation of peptide secretion	0.013155202471375691	0.000034123990873919494	0.001311753324314959	2.2913238303513623e-7	0.0005596172887457985
GO:BP	GO:0007193	adenylate cyclase-inhibiting G protein-coupled receptor signaling pathway	0.008564196877745836	2.2920490181872082e-7	0.000036044679016074015	0.005610584371845488	0.00006348740287694755
GO:BP	GO:0031016	pancreas development	0.0001865517023675071	2.2920490181872082e-7	2.5339938369259906e-7	0.000011498807052982505	0.000016369685942082904
GO:BP	GO:0043542	endothelial cell migration	0.15198766175994755	0.0006579038168120775	0.18231558322848415	1	2.3001823551835155e-7
GO:BP	GO:0015837	amine transport	0.00858112361105427	0.002334951009905071	2.301931150649761e-7	0.004134413951240651	0.00006291039534249762
GO:BP	GO:0043523	regulation of neuron apoptotic process	0.0007653178901436985	0.00008332161462008146	0.00007279746737884243	2.3261400369432909e-7	0.0000071016508890897
GO:BP	GO:0072210	metanephric nephron development	0.003084256004380397	0.0000021087031019262483	0.0005458348484997133	0.00008135839904095767	2.342359419607418e-7
GO:BP	GO:0016192	vesicle-mediated transport	0.0006226776625245304	0.6020331608574346	1	1	2.387617193303361e-7
GO:BP	GO:0072089	stem cell proliferation	0.00009267536503452446	0.0000290878941841459	2.4633661127813725e-7	0.000008964905406470323	0.000021080118436427557
GO:BP	GO:0007498	mesoderm development	0.001548914946449354	2.497598637456039e-7	0.004193905377970589	0.0006947808202584212	0.000014680834466214603
GO:BP	GO:0006814	sodium ion transport	0.001741270339511131	0.028180200256192143	0.07701563096001929	0.039492416820355085	2.622325297487958e-7
GO:BP	GO:0060079	excitatory postsynaptic potential	0.0001587756468017094	4.265285953358244e-7	0.000007875093350611441	0.00002521330898478671	2.6432769683461057e-7
GO:BP	GO:0003197	endocardial cushion development	0.1903720971027656	0.000002072456658161919	0.02090638048484333	2.6664741843547417e-7	0.000002446187187010335
GO:BP	GO:0021766	hippocampus development	0.0006199741769440276	0.00019238855228570403	2.909801374490036e-7	0.0001367996920806896	0.11703286700615699
GO:BP	GO:0071407	cellular response to organic cyclic compound	0.000004514238407512894	2.957783280253612e-7	0.000007593580793552304	0.0008811277124603742	0.000006906336771027063
GO:BP	GO:0060415	muscle tissue morphogenesis	0.00017252560975380233	0.0000013643958242068182	0.0003964741222226473	0.000005957444053491052	3.0932925348794357e-7
GO:BP	GO:0009855	determination of bilateral symmetry	3.1089709707756536e-7	0.000010610618399037302	0.0007730095939576012	0.00032072625279917316	0.00996993290519969
GO:BP	GO:0009799	specification of symmetry	3.1089709707756536e-7	0.000010610618399037302	0.0007730095939576012	0.00032072625279917316	0.00996993290519969
GO:BP	GO:0021983	pituitary gland development	0.000007167112339273885	0.000006501811463087278	0.0000033163139045328455	3.1695001334944083e-7	0.00004929941760167534
GO:BP	GO:0090087	regulation of peptide transport	0.017911665033609258	0.000048787689551347546	0.0017166698470328957	3.2279153780778537e-7	0.0008512792901200793
GO:BP	GO:0021885	forebrain cell migration	0.00031912425192515755	6.101321625714761e-7	3.301241956541948e-7	0.000005191667661503291	0.02338219416323332
GO:BP	GO:0021700	developmental maturation	3.5145227237930154e-7	0.0000027365591017765017	0.00044916980363762115	0.00004299100692259057	0.000056439348482636356
GO:BP	GO:0048332	mesoderm morphogenesis	0.0002574636380036157	3.6382531897189625e-7	0.0014838204814867544	0.0028983621473237897	0.000017034146662754525
GO:BP	GO:0006796	phosphate-containing compound metabolic process	0.0020599906652043172	1	1	1	3.663817448850877e-7
GO:BP	GO:0001508	action potential	0.013844299179291468	0.009106579558550402	0.010793373916594925	0.017388323517614827	3.9790675449533134e-7
GO:BP	GO:0046620	regulation of organ growth	0.0012250484116932382	3.998858154250606e-7	0.000026913482162870412	0.0006623294209308952	0.000020797492367901805
GO:BP	GO:0030072	peptide hormone secretion	0.003778215923457707	4.20270357772415e-7	0.002562701680097588	0.0000015808918936358358	0.00023299118253682896
GO:BP	GO:0044089	positive regulation of cellular component biogenesis	0.00001742448166175903	0.0062885115844863	0.0457018893235089	1	4.583289931361234e-7
GO:BP	GO:0060042	retina morphogenesis in camera-type eye	0.007089846314113992	0.0005735217887556756	0.002132869104776031	0.0000072120839166987976	4.648868722521319e-7
GO:BP	GO:0015844	monoamine transport	0.41428079217297203	6.458292005801685e-7	4.7038439006720576e-7	0.0059224910224386805	0.003019462993737239
GO:BP	GO:0001838	embryonic epithelial tube formation	0.000772859221358448	4.782917175621132e-7	0.0016698269814364468	0.000005100120769253309	0.00007616998035148572
GO:BP	GO:0071526	semaphorin-plexin signaling pathway	0.00006614642918980143	0.571913153954065	0.00013579167114956934	1	4.897633519631506e-7
GO:BP	GO:0034765	regulation of monoatomic ion transmembrane transport	0.00030475829768245467	0.003961220480813702	0.004309321695170213	0.3344310575387796	4.949953055844419e-7
GO:BP	GO:0061387	regulation of extent of cell growth	5.122273744776226e-7	0.0001270152621293701	0.053667791695033065	0.016235560311232338	0.00003087028619112004
GO:BP	GO:0060627	regulation of vesicle-mediated transport	0.0000032898323446491384	1	1	1	5.17635767712013e-7
GO:BP	GO:0006793	phosphorus metabolic process	0.0035950125861593813	1	1	1	5.603489852301203e-7
GO:BP	GO:0048546	digestive tract morphogenesis	0.004223673145277742	0.000003074229028694913	0.0000067184790130132045	5.914647028254512e-7	0.00032709112317671
GO:BP	GO:0009798	axis specification	0.0018856093914610865	5.969330183143202e-7	0.000004321559763096904	7.628422316960059e-7	0.00025700144840017965
GO:BP	GO:0003179	heart valve morphogenesis	0.019116742669819838	6.002977085465868e-7	0.0024929337895264925	0.0015799540128710703	0.00007843258250617327
GO:BP	GO:2000146	negative regulation of cell motility	0.004274492875442403	0.16996226981896503	0.011041445366127693	0.027531605237549318	6.05977661194065e-7
GO:BP	GO:0022029	telencephalon cell migration	0.00043196527904434983	9.434364022110467e-7	6.5804418023587e-7	0.000011877820708945123	0.026313512039881283
GO:BP	GO:0030031	cell projection assembly	0.0000265474942875886	1	0.08881625709788461	1	6.804775926741966e-7
GO:BP	GO:0050433	regulation of catecholamine secretion	0.019010471398764564	0.000020409617414855702	7.35303540942043e-7	0.0008572042754132653	0.03611742125344631
GO:BP	GO:0010959	regulation of metal ion transport	7.506556781335632e-7	0.009333311142740055	0.03141954088976341	0.018131146148954485	9.431915665556883e-7
GO:BP	GO:0007368	determination of left/right symmetry	8.571324610278017e-7	0.000045410803350152664	0.004934057238276036	0.00023915043909414368	0.016809723587954066
GO:BP	GO:0001707	mesoderm formation	0.0005020153944150152	8.593869559567323e-7	0.003799298726663552	0.00798631012893285	0.000027830259114318394
GO:BP	GO:0048485	sympathetic nervous system development	0.0045783234473501504	0.00039508310520406113	9.375304676175861e-7	0.05740143343588577	0.000200450968501155
GO:BP	GO:0021532	neural tube patterning	0.0002541980046633923	9.493017248501639e-7	0.0000012242635032775171	0.00001793289806998126	0.0005057497188353389
GO:BP	GO:0072202	cell differentiation involved in metanephros development	0.0022646408463464296	0.000014336907263344846	0.00006264981086436953	0.0001567723875455992	9.775472884405014e-7
GO:BP	GO:0042060	wound healing	0.00012698375927929563	1	0.0034724207155693377	0.4681423266976111	0.000001028213159645843
GO:BP	GO:0007264	small GTPase-mediated signal transduction	0.000023054691011290055	1	0.0030327600148735796	1	0.0000010425178696306786
GO:BP	GO:0002790	peptide secretion	0.0017593987164816654	0.0000010461086449718812	0.004574383822192053	0.000003235462270565847	0.00013453540365059488
GO:BP	GO:0060412	ventricular septum morphogenesis	0.003084256004380397	0.00001598442455211721	0.00007839682294463193	0.000001114589134821422	0.0004512748064743496
GO:BP	GO:0030901	midbrain development	0.008975330554372858	0.000001134326421687328	0.003748226253768782	0.001261484018093165	0.0068589971326220075
GO:BP	GO:0007162	negative regulation of cell adhesion	0.01584874633258331	0.8205080715685706	0.010710817459265323	0.006230903286001855	0.0000011657402545220737
GO:BP	GO:0099565	chemical synaptic transmission, postsynaptic	0.0004400459738467554	0.0000011861023864143625	0.000013272061552680266	0.00003430264473816286	0.0000017710941274585928
GO:BP	GO:0031076	embryonic camera-type eye development	1	0.00001277042513621182	0.0007217065600675876	0.0000014218278277430528	0.006301064101946906
GO:BP	GO:0072132	mesenchyme morphogenesis	0.002481981338599531	0.00000145078607923378	0.0013999880960215455	0.000004213317224375932	0.000005726253483134088
GO:BP	GO:0055082	intracellular chemical homeostasis	0.00004165804475331652	0.004213221112807267	0.000001509292557377265	0.010007992257520549	0.000016247318623563594
GO:BP	GO:0048701	embryonic cranial skeleton morphogenesis	0.011403242031152921	0.000001523480074091278	0.000039910095793436425	0.000036038930887770096	0.0024556742881534453
GO:BP	GO:0045778	positive regulation of ossification	0.0003395704905483351	0.01793902242191163	0.03572456848308913	0.00019861191892965257	0.000001526141363737903
GO:BP	GO:0055074	calcium ion homeostasis	0.0000015379738555639495	0.09398812197699558	0.00009975139944038616	0.7201124183816746	0.0021739502980806596
GO:BP	GO:0051056	regulation of small GTPase mediated signal transduction	0.000492997706182583	1	0.008305767339322527	1	0.0000017426754957711661
GO:BP	GO:0060563	neuroepithelial cell differentiation	0.000026445688796405128	0.000027110723089465094	0.0000020230882901447273	0.0000018073087442460967	0.004032172027259518
GO:BP	GO:0048709	oligodendrocyte differentiation	0.000013449258391178896	0.0011384880242991354	0.0000018217387627196446	0.0001061741954868803	0.00012509955323995145
GO:BP	GO:0046660	female sex differentiation	0.0000018641860201984494	0.000022590595544180633	0.00001340753876372724	0.000029624203340556222	0.0003988005621697599
GO:BP	GO:0061371	determination of heart left/right asymmetry	0.00008733661653618589	0.00121829639653382	0.012128146365529436	0.0000019031842801076716	0.10410326470367322
GO:BP	GO:0003281	ventricular septum development	0.004957579130123852	0.00006756297044644601	0.00014768874135231435	0.0000019031842801076716	0.0000712141136990589
GO:BP	GO:0031128	developmental induction	0.08366714772715737	0.0000019117700659518548	0.0014287477607045193	0.000002956513592775263	0.0000026261499463123174
GO:BP	GO:0035296	regulation of tube diameter	0.0008641214408180454	0.000013344416548499644	0.008045418917074814	0.003890489773637375	0.000002066616440199454
GO:BP	GO:0097746	blood vessel diameter maintenance	0.0008641214408180454	0.000013344416548499644	0.008045418917074814	0.003890489773637375	0.000002066616440199454
GO:BP	GO:0048771	tissue remodeling	0.1337071567244078	0.018654324304314532	0.007764030906849457	1	0.0000021138578501270875
GO:BP	GO:0060914	heart formation	0.016586159360130293	0.000017197460769768228	0.0000022410889637056813	0.000002956513592775263	0.00015613716585055176
GO:BP	GO:0030858	positive regulation of epithelial cell differentiation	0.04785742786539479	0.000002248033172080884	0.023876677850224074	0.0006954330590848477	0.0012732707902892134
GO:BP	GO:0035418	protein localization to synapse	0.0013237834936828067	0.0000024136015219117674	0.00028544580957467916	0.4125699992131109	0.001714212306177058
GO:BP	GO:0030509	BMP signaling pathway	0.000035345503050234086	0.00003248282575487912	0.005155289080093024	0.02021155704649199	0.0000024584448834473925
GO:BP	GO:0030501	positive regulation of bone mineralization	0.011403242031152921	0.05845762715395428	0.23043087308046462	0.010421072893476326	0.0000024777537820723214
GO:BP	GO:0048644	muscle organ morphogenesis	0.0005073027767524594	0.0000038989869217686415	0.0005735989651938589	0.000008645803307439332	0.000002497542923810181
GO:BP	GO:0046545	development of primary female sexual characteristics	0.0000026503784065878213	0.000020152028361743444	0.000025641400180589364	0.00008574481291158508	0.006680379820953349
GO:BP	GO:0030336	negative regulation of cell migration	0.003979983803652624	0.06431408410905723	0.010710817459265323	0.03276682855660875	0.000002650836713946597
GO:BP	GO:0008217	regulation of blood pressure	0.20387087253327896	0.00003333673727548195	0.0032580264398028415	0.12666407268488122	0.000002706966325746553
GO:BP	GO:0021511	spinal cord patterning	0.48672378976510433	0.000955907985781348	0.0000027575238212300624	0.20191077047942863	0.002850399955138502
GO:BP	GO:0048664	neuron fate determination	0.0006455060672023251	0.00010303423746021804	0.00041378348768242437	0.000002759657454005332	0.007541397652501997
GO:BP	GO:0010717	regulation of epithelial to mesenchymal transition	0.06016665323558542	0.00020042461494893974	0.00010124600975409758	0.0016094449082124213	0.000002775336242561125
GO:BP	GO:0035150	regulation of tube size	0.0010708278894990065	0.000016735981137074808	0.009348572147260866	0.004502276387894911	0.000002832841572023806
GO:BP	GO:0007163	establishment or maintenance of cell polarity	0.0007653178901436985	1	1	1	0.0000029301670789678746
GO:BP	GO:0007492	endoderm development	0.000003104091129206265	0.00029771881716448456	0.004789860886061327	0.00009378152996825705	0.00012067922503260086
GO:BP	GO:0099504	synaptic vesicle cycle	0.0018299698694555094	0.00007085915096957607	0.05459194646318374	0.5542902341837784	0.0000031748695384653825
GO:BP	GO:0045444	fat cell differentiation	0.026231395780875494	0.008677605812290845	0.0014718829305593924	0.0005235462428546592	0.0000033599308696257514
GO:BP	GO:0006816	calcium ion transport	0.0009199411154072816	0.003232217299022518	0.0044065783971170575	0.020361685534924172	0.0000033645970071639934
GO:BP	GO:0001558	regulation of cell growth	0.000003367872482764988	0.00002777932374338876	0.006395869309924107	0.4404616470223541	0.00016456314547810868
GO:BP	GO:0031345	negative regulation of cell projection organization	0.0000033734013792767987	0.00032818370464601164	0.0011823710301384317	0.006195738818269894	0.00010505824508828799
GO:BP	GO:0043524	negative regulation of neuron apoptotic process	0.0038645064560403615	0.00048440558739419305	0.000006768259517182349	0.000005875907545285245	0.000003375176485165852
GO:BP	GO:0048596	embryonic camera-type eye morphogenesis	1	0.0006360568749211276	0.01708637761661051	0.000003381385000149231	0.2193481045851403
GO:BP	GO:1905330	regulation of morphogenesis of an epithelium	0.0186473920316311	0.000003411804941995501	0.00033898412152068817	0.00017435846501011687	0.00012553336492966374
GO:BP	GO:0098771	inorganic ion homeostasis	0.000003855395803282129	0.1936979279886788	0.0007848386561166332	1	0.00003921534241861329
GO:BP	GO:0032880	regulation of protein localization	0.0004241288125986422	1	1	1	0.00000385880967160225
GO:BP	GO:1904062	regulation of monoatomic cation transmembrane transport	0.00301277692110579	0.02582259656732677	0.041611343607498845	1	0.000003903156091058251
GO:BP	GO:0007405	neuroblast proliferation	0.001796208312072808	0.003913382185936131	0.00001781561014126773	0.000128056226651966	0.000003910309402437478
GO:BP	GO:0061053	somite development	0.0006747861546415273	0.000004206401478980372	0.00001555407605804736	0.00009378152996825705	0.0004122829427067385
GO:BP	GO:0030177	positive regulation of Wnt signaling pathway	0.019301257748769816	0.0002202160133071303	0.0007253202019607122	0.09615660227211908	0.000004299086838432952
GO:BP	GO:0003170	heart valve development	0.07194493425075793	0.00000435061306793167	0.003799298726663552	0.001823905983011397	0.00041363484204447865
GO:BP	GO:0003143	embryonic heart tube morphogenesis	0.000004490623783763013	0.00006756297044644601	0.012128146365529436	0.000010959529434675055	0.035337692982621814
GO:BP	GO:0007204	positive regulation of cytosolic calcium ion concentration	0.0014263990936744261	0.000004562892951580827	0.007923032704695956	0.0028237196327540078	0.000016024147268767166
GO:BP	GO:0060972	left/right pattern formation	0.000004595376342375085	0.00016881678200121337	0.012550161054077589	0.0006556184963729086	0.011866358210803523
GO:BP	GO:0010976	positive regulation of neuron projection development	0.000004685875812835262	0.0021087195336913825	0.0038451379630256477	0.0015352207505240803	0.000011018562941221152
GO:BP	GO:0003215	cardiac right ventricle morphogenesis	0.0003858439390445222	0.0004289174877841032	0.0038072693774579467	0.000075840280137161	0.000004726704457141691
GO:BP	GO:0051952	regulation of amine transport	0.004896731235241985	0.00014610095215844822	0.000005045923770964624	0.0019037595747732345	0.00014264804974908183
GO:BP	GO:1902692	regulation of neuroblast proliferation	0.25624379583501206	0.0006012926277055916	0.000005170468699461493	0.000021954709263890675	0.0005653295814666454
GO:BP	GO:0060688	regulation of morphogenesis of a branching structure	0.02682761010828121	0.000005371627983194462	0.00004893400481657583	0.0011598007635273576	0.0009232950966486248
GO:BP	GO:0014902	myotube differentiation	0.004302492493385965	0.00015467756098272673	0.000005428951782941656	0.00014210616695255914	0.009210994588703702
GO:BP	GO:0003209	cardiac atrium morphogenesis	1	0.000005525664864210066	0.008641097970248687	0.000021665223173339658	0.008085721685832187
GO:BP	GO:0060512	prostate gland morphogenesis	1	0.000005525664864210066	0.008641097970248687	0.0020745037173814655	0.0012528935057823387
GO:BP	GO:0007631	feeding behavior	0.00029625867121245734	0.000015222761501696188	0.000020116848541463164	0.00028392052585398374	0.000005604499185258181
GO:BP	GO:1902414	protein localization to cell junction	0.0043093053315571405	0.000005660184244915236	0.00008177520141673021	1	0.0036721696758269377
GO:BP	GO:0009612	response to mechanical stimulus	0.006048435879927694	0.01502947600954513	0.14892046188640873	1	0.000005766425226708381
GO:BP	GO:0009948	anterior/posterior axis specification	0.0008598157434814172	0.00006757724450059683	0.0018752326893367761	0.0000060037275477583925	0.0033931737838858887
GO:BP	GO:1904036	negative regulation of epithelial cell apoptotic process	0.02619521614544202	1	0.8126777015083699	1	0.000006136803360064198
GO:BP	GO:0055017	cardiac muscle tissue growth	0.0007043017280573565	0.0000062925089515339444	0.0002585310754508882	0.002304677600064501	0.000010728284891134888
GO:BP	GO:1902742	apoptotic process involved in development	0.19706221799046486	0.00043669246485449217	0.00005012882719247941	0.00000631393401680029	0.12354145884928928
GO:BP	GO:0046546	development of primary male sexual characteristics	0.5430893651924182	0.000006531541726706478	0.01084346703782885	0.0016812489393156658	0.0035323728771727817
GO:BP	GO:0071417	cellular response to organonitrogen compound	0.00009723465025743797	0.00011148900436692238	0.00015114213280694195	0.06347065371789173	0.0000065741643123106085
GO:BP	GO:1903532	positive regulation of secretion by cell	0.002201655426699611	0.00014798464755862867	0.00012565261394639944	0.000006603813039339862	0.00008999518995866312
GO:BP	GO:0061180	mammary gland epithelium development	0.03195695551576002	0.0000069875024963243435	0.00008230828763150427	0.004059332168330303	0.018204454618949904
GO:BP	GO:0048013	ephrin receptor signaling pathway	0.13992744407479016	0.0002741880711242733	0.07235460107017966	0.3094200037765011	0.000007404428256403974
GO:BP	GO:0060443	mammary gland morphogenesis	0.0003622049250755751	0.000007519313976717637	0.000020247617806971154	0.004525667625450633	0.0024995547634498443
GO:BP	GO:0051402	neuron apoptotic process	0.0010945476156801542	0.0005051853403165874	0.00030470188695081764	0.000007541626296897528	0.000022139061558301706
GO:BP	GO:1901379	regulation of potassium ion transmembrane transport	0.000007613567899603874	0.05842783288025806	1	0.07066033016903298	0.0000414196114011249
GO:BP	GO:0021513	spinal cord dorsal/ventral patterning	0.15283065937994744	0.0001772784471532932	0.000008004630667380176	0.08090211924692454	0.000333548552346721
GO:BP	GO:0030850	prostate gland development	1	0.00000817311960424261	0.01579795093235645	0.002659709495134809	0.05886504918882155
GO:BP	GO:0007189	adenylate cyclase-activating G protein-coupled receptor signaling pathway	0.0002507729488491674	0.0006370423370961788	0.001125394504671677	0.0013226446432864688	0.000008231107661443855
GO:BP	GO:0050432	catecholamine secretion	0.03678979366494085	0.000045670298396145265	0.000008335477709999319	0.004675529058982768	0.09730124999546058
GO:BP	GO:0050805	negative regulation of synaptic transmission	1	0.00000845980779408241	0.046162788200566775	0.03931004326152728	0.2507310664919194
GO:BP	GO:0031644	regulation of nervous system process	0.013528847137081962	0.002677551526893083	0.24120783253111713	1	0.000008516516025623022
GO:BP	GO:0030073	insulin secretion	0.020925543592488466	0.000008529111816115919	0.0067654059474555345	0.000019808663117492443	0.0018217729899149071
GO:BP	GO:0098739	import across plasma membrane	0.00000908005611223942	0.8752440528561964	0.004045190658226472	0.2653188476831514	0.0007938513691732928
GO:BP	GO:1902284	neuron projection extension involved in neuron projection guidance	0.0039339497550263175	0.03328301765024743	0.007004125501012104	0.2980752149618905	0.000009235389530344684
GO:BP	GO:0048846	axon extension involved in axon guidance	0.0039339497550263175	0.03328301765024743	0.007004125501012104	0.2980752149618905	0.000009235389530344684
GO:BP	GO:0048640	negative regulation of developmental growth	0.0006723142914787586	0.000009281651036072527	0.000599524277628777	0.007039686225325661	0.0015337818989724116
GO:BP	GO:1901699	cellular response to nitrogen compound	0.000012015126030385398	0.000012309272393213934	0.00010234546514207739	0.022498674463066953	0.00000928836007417833
GO:BP	GO:0009582	detection of abiotic stimulus	0.0005577199598385485	0.22817787385524094	0.30687296240396006	1	0.000009530469826118957
GO:BP	GO:0070588	calcium ion transmembrane transport	0.04716307955380861	0.004026467249679973	0.0027247295493500103	0.04019404773769585	0.000009537694336989309
GO:BP	GO:0007015	actin filament organization	0.21400026844006143	0.5288841828084943	1	1	0.000009764738650948756
GO:BP	GO:0001947	heart looping	0.00016063401268858471	0.0032987789653402297	0.047684522289383996	0.000009944687666304508	0.4023997587013602
GO:BP	GO:0099003	vesicle-mediated transport in synapse	0.0014459246793276442	0.0000302543028872415	0.023695770345172586	0.38973654627759674	0.000009997350979542851
GO:BP	GO:0050806	positive regulation of synaptic transmission	0.00004072095723322582	0.0025843663943085323	0.000010089700013103518	0.0021920850840662053	0.001117281905353011
GO:BP	GO:0045667	regulation of osteoblast differentiation	0.2065890841344705	0.0006038748269445752	0.010346338781817205	0.0020992455491334544	0.00001020389026038663
GO:BP	GO:0097106	postsynaptic density organization	0.015222601588501097	0.00011026823815685621	0.00001022106848355827	0.6285231616161341	0.6774984158358696
GO:BP	GO:0015833	peptide transport	0.0035243513928312764	0.000010434004974064318	0.060586461623993206	0.00003067094960566134	0.0015312479015289916
GO:BP	GO:0060341	regulation of cellular localization	0.00032949990963212475	1	1	1	0.0000104689010114012
GO:BP	GO:0032535	regulation of cellular component size	0.000010518942070293789	0.005105656077753037	1	0.8733150245276605	0.00038057728732415936
GO:BP	GO:0090257	regulation of muscle system process	0.0005446341751046378	0.000378636852525275	0.3947009441426515	1	0.000010650581777904079
GO:BP	GO:0045765	regulation of angiogenesis	0.0006860820798727506	0.32031665296693906	0.06635267085507501	0.19788555275052513	0.000010982678011745312
GO:BP	GO:0009581	detection of external stimulus	0.0007839361219564981	0.14729587608333206	0.5254096730402706	1	0.00001102036721602179
GO:BP	GO:0051051	negative regulation of transport	0.00006834161058313378	1	0.08412140536298801	0.2505081081118308	0.000011271493008291564
GO:BP	GO:0099505	regulation of presynaptic membrane potential	1	0.00001133713461530557	1	1	0.015303429198183732
GO:BP	GO:0060037	pharyngeal system development	0.01251861732256122	0.00001133713461530557	0.013212611179920375	0.003210119239606537	0.0003772903136145731
GO:BP	GO:0050796	regulation of insulin secretion	0.2843226284318285	0.0004874805794485226	0.0038510802634747015	0.000011595588822900111	0.02737225480212188
GO:BP	GO:0120031	plasma membrane bounded cell projection assembly	0.0003854557253809532	1	0.331772530565819	1	0.000012052143983811613
GO:BP	GO:0003148	outflow tract septum morphogenesis	0.0002536435172884266	0.0001629205144043511	0.00006264981086436953	0.000012119707547766476	0.000013232475820495014
GO:BP	GO:0048545	response to steroid hormone	0.000012503787036752	0.018309039148927026	0.893047578669791	1	0.0005092472782831515
GO:BP	GO:0042475	odontogenesis of dentin-containing tooth	0.00018117406814537458	0.000012681288760591054	0.0019159744761012665	0.008838304465722192	0.00006126155238606236
GO:BP	GO:0055007	cardiac muscle cell differentiation	0.000012718866675779556	0.000060439421253066326	0.00019481907275927833	0.00003430264473816286	0.000019335955857364008
GO:BP	GO:0099173	postsynapse organization	0.000012733263380805101	0.00001780888722868272	0.00001467184087934044	0.0017246951164901906	0.0000306661726968266
GO:BP	GO:0060740	prostate gland epithelium morphogenesis	1	0.000013292824136135882	0.0034396263890233087	0.0008062334599958604	0.001955184695023765
GO:BP	GO:0048511	rhythmic process	0.0028506496683283504	0.000013381000704429961	0.000018889093374161577	0.2095966132048378	0.09523302002599796
GO:BP	GO:0003401	axis elongation	0.5187358164047643	0.000022320289437503502	0.00035366569740374724	0.00486300150045797	0.00001364867910844393
GO:BP	GO:0003230	cardiac atrium development	1	0.00009686245892372348	0.00482611469606438	0.000013758643927367404	0.0011857596271567029
GO:BP	GO:1901342	regulation of vasculature development	0.00068044590984398	0.27651634404748493	0.10400930549137122	0.1408002573716133	0.000013768846532712633
GO:BP	GO:0042310	vasoconstriction	1	0.005083812718066437	0.0722364305603529	0.03281519242894863	0.000013772044663822262
GO:BP	GO:0006939	smooth muscle contraction	0.0000660133390121344	0.00004355295576980053	0.00001572341793104765	0.003443413944222267	0.00014205714004315121
GO:BP	GO:0051588	regulation of neurotransmitter transport	1	0.13506198043483003	0.12889179649044705	1	0.00001607452619511631
GO:BP	GO:0008584	male gonad development	0.9817128967656826	0.000016735981137074808	0.009348572147260866	0.0014433433166074381	0.006676272553233034
GO:BP	GO:2000648	positive regulation of stem cell proliferation	0.01372052231576226	0.12561612207978134	0.000016757669412081812	0.010591371289795886	0.009050034002557153
GO:BP	GO:0010464	regulation of mesenchymal cell proliferation	0.00046595911737635446	0.000017197460769768228	0.00002161410146706916	0.0002670085319351281	0.00002153431129810651
GO:BP	GO:0008361	regulation of cell size	0.00001785433888416868	0.0446258689800315	1	0.14655866328274053	0.0025150865241980766
GO:BP	GO:0006898	receptor-mediated endocytosis	0.0005045901598020033	1	1	1	0.000018791779079843824
GO:BP	GO:0006874	intracellular calcium ion homeostasis	0.00001941740275131981	0.39491833069427434	0.0004826815727642707	1	0.0496409773546179
GO:BP	GO:0099084	postsynaptic specialization organization	0.036267676473282474	0.00028527691402020013	0.000020247617806971154	0.5524289061044535	1
GO:BP	GO:0021522	spinal cord motor neuron differentiation	0.3476887534438405	0.00010434408397860414	0.000022094559708150618	0.00037108043404381346	0.3713593907477083
GO:BP	GO:0010634	positive regulation of epithelial cell migration	1	0.06241244379152103	1	0.713979299581783	0.000023282070780130416
GO:BP	GO:0045927	positive regulation of growth	0.000025738908426256968	0.0004937203606402318	0.0012624562798482513	0.005604559231452173	0.0002941094608857233
GO:BP	GO:0051147	regulation of muscle cell differentiation	0.003644227070964573	0.000027978021835767276	0.022682938724832208	0.004274238594836661	0.07359131910720296
GO:BP	GO:0010038	response to metal ion	0.00017564653268794346	0.0496716045462689	0.014540258886405241	1	0.000028130050285551303
GO:BP	GO:0097154	GABAergic neuron differentiation	0.0003858439390445222	0.00003048900678532162	0.00030479340392870833	0.0011068603556040875	0.010449490224462753
GO:BP	GO:0090183	regulation of kidney development	0.5443282311133708	0.000031472224701286454	0.014254319001812855	0.021379092053471403	0.010329924816236425
GO:BP	GO:0060038	cardiac muscle cell proliferation	0.0013863045070091093	0.000031504502440657156	0.00006764423601173921	0.0019683580927948303	0.00011528505435474386
GO:BP	GO:0006937	regulation of muscle contraction	0.0007299616157553483	0.0015994890485484302	0.3054748367954794	1	0.000034006109076471365
GO:BP	GO:0008585	female gonad development	0.000035793205683937365	0.0003363880352511186	0.00016133446231223633	0.00003530524928799464	0.04219196191554109
GO:BP	GO:0051174	regulation of phosphorus metabolic process	0.09191702496724058	0.6296421486579342	0.10238281730622424	1	0.00003715715323589065
GO:BP	GO:0002040	sprouting angiogenesis	0.3383481184521937	0.00003727038070069222	1	0.39656015269856587	0.0010702110207608342
GO:BP	GO:0071559	response to transforming growth factor beta	0.000596654565487832	0.008148401623613272	1	1	0.000037450746706669386
GO:BP	GO:0007044	cell-substrate junction assembly	0.0026602450141468793	0.09203171699590483	0.00003805258839530464	0.01062326660822852	0.0002907169082304334
GO:BP	GO:0032409	regulation of transporter activity	0.00004139280462635674	0.019713123479927343	0.017906214216741503	0.1550256099934216	0.00017371766579903251
GO:BP	GO:0021889	olfactory bulb interneuron differentiation	0.05518991489041825	0.011524048283022472	0.00004565820392839484	0.0005039907283316848	0.44609925773190956
GO:BP	GO:0021516	dorsal spinal cord development	0.00008020414482603412	0.00007759048911927244	0.00004566728055613314	0.20191077047942863	0.0002654926108167335
GO:BP	GO:0003229	ventricular cardiac muscle tissue development	0.009886499101319318	0.000045670298396145265	0.029423394128383795	0.004675529058982768	0.0022160774294618358
GO:BP	GO:0045669	positive regulation of osteoblast differentiation	0.0013530083057205875	0.005900784105494594	0.0010552654877456593	0.0025216813190732323	0.00004689358020264166
GO:BP	GO:0072498	embryonic skeletal joint development	0.159988093791217	0.002322501441779292	0.002961831025283472	0.00004826902665286365	0.20231636860256874
GO:BP	GO:0048048	embryonic eye morphogenesis	1	0.0016239600787403285	0.014254319001812855	0.00004828727166750573	0.04983097183769777
GO:BP	GO:0010594	regulation of endothelial cell migration	1	0.009703936339163244	0.22720444883402877	1	0.0000496283202633025
GO:BP	GO:0048675	axon extension	0.000050247738268453066	0.0015707162918539939	0.0011572044898980993	0.027647129915895248	0.00011981742941375429
GO:BP	GO:0150115	cell-substrate junction organization	0.015336188780024504	0.1230644606010287	0.000050972667403566825	0.0028597714445427708	0.00031676269198546177
GO:BP	GO:0019220	regulation of phosphate metabolic process	0.12166976933491264	0.6024208441575607	0.1464340549264055	1	0.00005118069261537915
GO:BP	GO:0001759	organ induction	0.3869084452875368	0.00007624674357209711	0.03355606016813499	0.00008444604754668317	0.0000518710178289473
GO:BP	GO:0023019	signal transduction involved in regulation of gene expression	0.3869084452875368	0.00007624674357209711	0.24671591554737837	0.08772808519762579	0.0000518710178289473
GO:BP	GO:0003207	cardiac chamber formation	0.1441430145242288	0.00007172583656548244	0.00016779453736800478	0.000052470738655056226	0.00033372193001179765
GO:BP	GO:0071560	cellular response to transforming growth factor beta stimulus	0.0011073762976163426	0.008290350234030363	1	1	0.000053168023278812475
GO:BP	GO:0022405	hair cycle process	0.00023486865614699145	0.00005423510577342761	1	0.690503121026515	0.0011039020640596403
GO:BP	GO:0022404	molting cycle process	0.00023486865614699145	0.00005423510577342761	1	0.690503121026515	0.0011039020640596403
GO:BP	GO:0051149	positive regulation of muscle cell differentiation	0.0000544231194486674	0.004428184809477521	0.00360762873610483	0.00901934289305869	0.19121533069732466
GO:BP	GO:0051937	catecholamine transport	1	0.00013090815332416977	0.000054583974963127385	0.039869151748125824	0.06609150644706685
GO:BP	GO:0071702	organic substance transport	0.01850276214183602	0.9857326205453132	0.6884201554730229	1	0.000055108402346126544
GO:BP	GO:0021772	olfactory bulb development	0.0014280327060761779	0.00005595282086493392	0.00006008796070001317	0.0006266800418816689	0.08173884750372892
GO:BP	GO:0110110	positive regulation of animal organ morphogenesis	1	0.00005595282086493392	0.11414159561757972	0.004574737029430015	0.00009961057751327143
GO:BP	GO:0022037	metencephalon development	0.000057158142923734016	0.0008565244066812871	0.002891865610685579	0.24112401347992926	1
GO:BP	GO:1904861	excitatory synapse assembly	0.00807349921325665	0.002601190297773435	0.00006008796070001317	0.8820527408326259	0.017923096171666736
GO:BP	GO:0061337	cardiac conduction	0.006353071705554121	0.008009136287718606	0.006947000818139466	0.03172254660626929	0.00006126155238606236
GO:BP	GO:0008544	epidermis development	0.0016363578258365968	0.004044963373288791	1	1	0.00006167526224501641
GO:BP	GO:0090263	positive regulation of canonical Wnt signaling pathway	0.02425531709298754	0.007369767097917438	0.004104062253373749	0.4646010937699785	0.00006291039534249762
GO:BP	GO:0050801	monoatomic ion homeostasis	0.0001812508884343758	1	0.00006391985631211614	1	0.0005810256883485113
GO:BP	GO:0098815	modulation of excitatory postsynaptic potential	0.004223673145277742	0.00331240354457638	0.18825362167837603	1	0.00006496331050580775
GO:BP	GO:0030048	actin filament-based movement	0.07268104860508137	1	0.5201566830669715	1	0.00006595412340727664
GO:BP	GO:0072074	kidney mesenchyme development	1	0.00006629974672145886	0.012152062143095383	0.004030035655156188	0.015167392379827446
GO:BP	GO:0015850	organic hydroxy compound transport	0.0022370491168139813	0.07150478176475114	0.00006740774085736592	1	0.009287819161693312
GO:BP	GO:0043954	cellular component maintenance	0.00035479474219505695	0.00006756297044644601	0.1653397958814786	0.02667336396196658	0.0000712141136990589
GO:BP	GO:0051480	regulation of cytosolic calcium ion concentration	0.0008598157434814172	0.00006757724450059683	0.00006955911822899097	0.00022115419192733892	0.00020957734960284227
GO:BP	GO:0048935	peripheral nervous system neuron development	0.00006862603457646936	0.029433673637106868	0.002961831025283472	0.014747158555853398	0.0000885052981045998
GO:BP	GO:0048934	peripheral nervous system neuron differentiation	0.00006862603457646936	0.029433673637106868	0.002961831025283472	0.014747158555853398	0.0000885052981045998
GO:BP	GO:0021854	hypothalamus development	0.14491667578754946	0.09240055737423705	0.00006954315374196626	0.0013098564717988718	0.13261580231174935
GO:BP	GO:0050920	regulation of chemotaxis	0.07435572648567822	0.037402422829500744	0.02650251803509198	0.03447282680406865	0.00006958777957576639
GO:BP	GO:0051703	biological process involved in intraspecies interaction between organisms	0.009663433056084383	0.024374196835521524	0.00007035324003799967	0.00027362103074766563	0.07719985470457773
GO:BP	GO:0014013	regulation of gliogenesis	0.00373851504301236	0.00007457640234751911	0.004972893071939091	0.00008574481291158508	0.0024026738892384825
GO:BP	GO:0016339	calcium-dependent cell-cell adhesion via plasma membrane cell adhesion molecules	1	0.00007624531460922897	1	1	0.004086736248650447
GO:BP	GO:0010977	negative regulation of neuron projection development	0.00007744482631388556	0.00011020638536527865	0.07140002412529128	0.12345442002431965	0.00307946904372398
GO:BP	GO:0048566	embryonic digestive tract development	0.010164513747978374	0.00007765071173186778	0.006580981595298771	0.0014193701519256315	0.016941701474015237
GO:BP	GO:0014855	striated muscle cell proliferation	0.0018883184337029472	0.00009440370824251671	0.0001959872979679746	0.00007819693252163518	0.00011014834217254333
GO:BP	GO:0048844	artery morphogenesis	0.00944497617739142	0.0006633113508800491	0.00008230828763150427	0.0001772692074473388	0.0016235809934411034
GO:BP	GO:0051090	regulation of DNA-binding transcription factor activity	1	0.00008377455672805403	0.2406215600826196	0.36779653951427926	0.25397706672101905
GO:BP	GO:0001942	hair follicle development	0.0010930888081506077	0.00008900405446003014	1	1	0.003760421050692705
GO:BP	GO:0030510	regulation of BMP signaling pathway	0.010867910990407332	0.0008994945234876664	0.051807696196242474	0.17919726327154512	0.00008901701684575751
GO:BP	GO:0030500	regulation of bone mineralization	0.8229150296962306	0.7977966852672459	1	0.02741659699925217	0.00009625746184095899
GO:BP	GO:0045685	regulation of glial cell differentiation	0.000362871667507937	0.0009931055401867235	0.00009691254093561136	0.0036282168606044346	0.004419866242251653
GO:BP	GO:0055006	cardiac cell development	0.00009756196751601413	0.0006474387477367827	0.041118211158147615	0.00026567566931446534	0.0006633004972163443
GO:BP	GO:0032355	response to estradiol	0.27196901834148857	0.00009953175005453895	0.0002952147054754127	0.0007661709581832792	0.018164888956370952
GO:BP	GO:0071692	protein localization to extracellular region	0.230535769380175	0.004139063685246899	0.32331661500935727	0.00010177217172595332	0.0032300039123119777
GO:BP	GO:0050953	sensory perception of light stimulus	0.11377671826133878	0.26987838821395166	0.049325164089991394	0.7804248090728823	0.00010306748027838715
GO:BP	GO:0001945	lymph vessel development	0.07025908328302202	0.00010434408397860414	0.013212611179920375	0.024337435344378607	0.0003772903136145731
GO:BP	GO:0071695	anatomical structure maturation	0.00010438616931175818	0.006247867379481483	0.2620230726684001	0.0014762825838819274	0.021711850969259927
GO:BP	GO:0007043	cell-cell junction assembly	0.8202499195380759	0.006634048535250027	0.08642451835135101	1	0.00010545801077197864
GO:BP	GO:0030097	hemopoiesis	0.09243801318209854	0.0015774060316447944	1	1	0.00010623168038620332
GO:BP	GO:0009306	protein secretion	0.5182063580950739	0.003479207059231266	0.3358227280305229	0.00010888220867028314	0.018852967174012164
GO:BP	GO:0003203	endocardial cushion morphogenesis	1	0.00011026823815685621	1	0.003998822456571634	0.002347234140954938
GO:BP	GO:0042698	ovulation cycle	0.04218266198242034	0.00021419280011929847	0.00011060719486948584	0.021675456164205315	0.0023845016784412977
GO:BP	GO:0061035	regulation of cartilage development	0.012732627358438392	0.013395020074937286	0.00011060719486948584	0.005111105033054122	0.0006724301371908626
GO:BP	GO:0055080	monoatomic cation homeostasis	0.00011329894488021363	0.9500597091794246	0.00041159952974558704	1	0.0021726309148055556
GO:BP	GO:0060795	cell fate commitment involved in formation of primary germ layer	0.0002541980046633923	0.003985449928113258	0.00011351729137282741	0.010541948913461663	0.016941701474015237
GO:BP	GO:0021549	cerebellum development	0.00011912504942272512	0.0008994945234876664	0.004972893071939091	0.17919726327154512	1
GO:BP	GO:0061101	neuroendocrine cell differentiation	0.003391350426446708	0.5178890653183967	0.07174424792274088	0.00011959372931512663	0.005417724099496994
GO:BP	GO:0035592	establishment of protein localization to extracellular region	0.5671112081076589	0.0038737028721398115	0.3608662780908733	0.00012039841590434828	0.012322856188602276
GO:BP	GO:0060491	regulation of cell projection assembly	0.017941061266441856	0.6068886961325048	0.036262227657849734	1	0.0001258850383258089
GO:BP	GO:0010812	negative regulation of cell-substrate adhesion	0.002481981338599531	0.019861685495146865	0.0013999880960215455	0.0009074423479150797	0.00012843505566337694
GO:BP	GO:0022898	regulation of transmembrane transporter activity	0.0001286374170825619	0.017118094905570116	0.009099618083680469	0.24090190889251792	0.00027913490661753127
GO:BP	GO:0045055	regulated exocytosis	1	1	0.3947009441426515	1	0.00013319627810462709
GO:BP	GO:0002053	positive regulation of mesenchymal cell proliferation	0.0021740327398845983	0.00013431013874676072	0.0034396263890233087	0.007244515711919501	0.0002529586882231393
GO:BP	GO:0043588	skin development	0.0038553690560101683	0.001505516670458116	1	1	0.0001346122787112791
GO:BP	GO:0048668	collateral sprouting	0.00013655805382654332	1	1	1	0.9824106982622642
GO:BP	GO:0071599	otic vesicle development	1	0.00013926932359970188	1	0.014747158555853398	0.02125445416621293
GO:BP	GO:0072189	ureter development	0.00014089880735688648	0.0001772784471532932	0.0019638609703373	0.0005642182106214935	0.037478020936298206
GO:BP	GO:0045785	positive regulation of cell adhesion	0.06188555248620144	0.3255496767055934	0.3040504491051577	1	0.00014102380267023434
GO:BP	GO:0046928	regulation of neurotransmitter secretion	1	1	1	1	0.00014441556047774164
GO:BP	GO:0045926	negative regulation of growth	0.0007976170469874413	0.00014656282916550095	0.0002160288222425718	0.01889662211720701	0.007334540260775319
GO:BP	GO:0044706	multi-multicellular organism process	0.0013935440080641095	0.0037188564566166464	0.00015220927607213853	0.0005383278628928998	0.017518906111979905
GO:BP	GO:0021988	olfactory lobe development	0.0039339497550263175	0.00016361216302244677	0.00015333772454458413	0.0013738392198587941	0.010892617450122653
GO:BP	GO:0021978	telencephalon regionalization	0.3263675801682873	0.00027746085731026595	0.0005010647818180416	0.00015854646580778402	0.02822702920150275
GO:BP	GO:0009892	negative regulation of metabolic process	1	0.0846734127663535	0.0001602374888197985	0.0009474566987474701	0.013444887125864046
GO:BP	GO:0120162	positive regulation of cold-induced thermogenesis	1	0.08463001310529186	0.5941183704117652	0.084781607273156	0.00016087570123377858
GO:BP	GO:0090100	positive regulation of transmembrane receptor protein serine/threonine kinase signaling pathway	0.009524414123813389	0.0030205845480192014	1	0.26629855598727886	0.00016087570123377858
GO:BP	GO:0007613	memory	0.0017474213356308821	0.001935019954057822	0.0004142705371981448	0.0008978434480692302	0.0001625591770410824
GO:BP	GO:0003180	aortic valve morphogenesis	0.0039339497550263175	0.00016361216302244677	0.0403315255853408	0.009235701731074119	0.010892617450122653
GO:BP	GO:0003163	sinoatrial node development	0.1441430145242288	0.0018105052499288177	0.00016779453736800478	0.0014070307076849424	0.11357229423521106
GO:BP	GO:0032412	regulation of monoatomic ion transmembrane transporter activity	0.00016872142303285686	0.012708738749883836	0.021129939592565674	0.25928109802582966	0.0002510822341402332
GO:BP	GO:0006821	chloride transport	0.7566167037944336	1	0.029896765664353873	0.00017108268033535408	0.03177177074491876
GO:BP	GO:0061572	actin filament bundle organization	0.051691658925645124	1	0.6419104108354664	1	0.00017803823578522155
GO:BP	GO:0042325	regulation of phosphorylation	0.2820568143179975	0.2557483922995929	0.07125727119337986	0.731174167194715	0.0001791330663161123
GO:BP	GO:0014909	smooth muscle cell migration	0.0036283625493851216	0.1557886979089509	0.46093012850309867	1	0.00017965600988097382
GO:BP	GO:0043586	tongue development	0.0021649581835877637	0.00018142851023719182	0.10494549564031141	0.30372466264370723	0.05305796452175667
GO:BP	GO:0007215	glutamate receptor signaling pathway	0.0002831705006701353	0.00018154764214665467	0.002302979685801506	0.054308711702989024	0.002487536681832601
GO:BP	GO:0048041	focal adhesion assembly	0.04207004345015165	0.08653684937750462	0.00018397368613183452	0.004830998759054181	0.002152765739495812
GO:BP	GO:0008306	associative learning	0.00018859462044124866	0.001115065482229849	0.004789860886061327	0.0004229044629788606	0.0004122829427067385
GO:BP	GO:0003338	metanephros morphogenesis	1	0.00019183613148911183	0.01977843512647614	0.03504837395853507	0.005014743485217864
GO:BP	GO:0003228	atrial cardiac muscle tissue development	1	0.00039508310520406113	0.00019713261339726393	0.0005669457434467265	0.10675978724606743
GO:BP	GO:0051592	response to calcium ion	0.0005577199598385485	1	0.005926334417916751	1	0.00020150154957468536
GO:BP	GO:0035176	social behavior	0.019010471398764564	0.054256120531757004	0.00020293732858601843	0.0008572042754132653	0.12493117991622499
GO:BP	GO:0051932	synaptic transmission, GABAergic	1	0.001535926399671183	0.15002538352161776	0.47724204146592053	0.00020957734960284227
GO:BP	GO:0055008	cardiac muscle tissue morphogenesis	0.05008979815588789	0.001535926399671183	0.5524113959644291	0.028155053415252613	0.00020957734960284227
GO:BP	GO:0007219	Notch signaling pathway	0.01755199089124878	0.00021331174021070576	0.11781830242773705	0.04491772531353622	0.0005297071556790197
GO:BP	GO:0019226	transmission of nerve impulse	1	0.00021419280011929847	0.037418235513889106	0.31480953353271746	0.0006724301371908626
GO:BP	GO:0007186	G protein-coupled receptor signaling pathway	0.0015727055929458601	1	0.00031295075994480786	0.00023481361301426072	0.001954772746002454
GO:BP	GO:0042693	muscle cell fate commitment	0.0002375468380820788	0.005530794420927555	0.00042626855173155524	0.002039358648492819	0.005417724099496994
GO:BP	GO:2000463	positive regulation of excitatory postsynaptic potential	0.03411437572316569	0.015501588255955602	0.8840909205348072	1	0.0002434772277999717
GO:BP	GO:0030516	regulation of axon extension	0.000245141298373377	0.03115054363096126	0.09225308429824952	0.3960756859496994	0.0009142285176807245
GO:BP	GO:0051048	negative regulation of secretion	0.0009607816277223061	1	0.000247522529660416	0.000702754113255752	0.0009955593812267245
GO:BP	GO:0071774	response to fibroblast growth factor	0.22680167959439299	0.023131850692738664	0.24120783253111713	0.6781127810412223	0.0002514892339552943
GO:BP	GO:0042886	amide transport	0.0014893417224963825	0.00025270733567914135	0.05866828337926201	0.0010264541809601254	0.0014227914430443341
GO:BP	GO:0019725	cellular homeostasis	0.001601798027199575	0.015759304688322377	0.000266658662251011	0.22815048007567854	0.001358104547466706
GO:BP	GO:0048557	embryonic digestive tract morphogenesis	0.5876706912243499	0.0010047731514999565	0.012152062143095383	0.00026986797590314955	0.8958589741729507
GO:BP	GO:0048854	brain morphogenesis	0.030851687403849644	0.00027013993829615217	0.0016263058570515742	0.38589100246056646	0.07910795343298636
GO:BP	GO:0050885	neuromuscular process controlling balance	0.0023208411253978363	0.024374196835521524	0.0021114813912674725	0.00027362103074766563	0.00034480289258372753
GO:BP	GO:0060911	cardiac cell fate commitment	0.0020292335521001617	0.00027746085731026595	0.009210281860784196	0.0034046054946883938	0.0017872933596411824
GO:BP	GO:0007601	visual perception	0.29689397124016387	0.38999003395033144	0.03551017360628679	1	0.0002781151703303303
GO:BP	GO:0014812	muscle cell migration	0.017932181345546482	0.010595070299158156	0.16379999122404973	1	0.00028491580165366853
GO:BP	GO:0003176	aortic valve development	0.03414570362505943	0.0002849931248896187	0.17695332737294192	0.001232684005800499	0.006754692560688205
GO:BP	GO:0034331	cell junction maintenance	0.0003622049250755751	0.00028527691402020013	0.48237533636693347	0.024749606991684915	0.0024995547634498443
GO:BP	GO:0031018	endocrine pancreas development	1	0.00028527691402020013	0.004699865077357725	0.5524289061044535	0.15639572471978846
GO:BP	GO:1905314	semi-lunar valve development	0.036267676473282474	0.00028527691402020013	0.11325609210506292	0.0007537382776412373	0.0024995547634498443
GO:BP	GO:0042633	hair cycle	0.00028661515214561386	0.0010252457507516062	1	0.5185230215076084	0.0014724209912768715
GO:BP	GO:0042303	molting cycle	0.00028661515214561386	0.0010252457507516062	1	0.5185230215076084	0.0014724209912768715
GO:BP	GO:0099054	presynapse assembly	0.0009009255442199685	0.015486497881756255	0.0002877266081492894	0.8422026296099456	0.02606245503858442
GO:BP	GO:0021795	cerebral cortex cell migration	0.26901778677857	0.0006525546309300363	0.0002877266081492894	0.008163398142060522	1
GO:BP	GO:0050708	regulation of protein secretion	1	0.05787464401796776	0.15375994114359542	0.0002934550640551302	0.05648045327344947
GO:BP	GO:0044703	multi-organism reproductive process	0.008173617410915733	0.0023177980391084854	0.0003170746668385592	0.0004685726825865032	0.05924313504309061
GO:BP	GO:0050773	regulation of dendrite development	0.0018856093914610865	0.0018874116407928854	0.0003187119368289051	0.005026622715225313	0.01886703825306959
GO:BP	GO:0060420	regulation of heart growth	0.05008979815588789	0.0003333163704027704	0.0018752326893367761	0.006048956376795668	0.0008708244529771306
GO:BP	GO:0001932	regulation of protein phosphorylation	0.5033815022800383	0.42327246652155814	0.10839442617288385	1	0.0003337895460163754
GO:BP	GO:0006941	striated muscle contraction	0.0009409158246098847	0.1953877771938824	1	0.09171750299896217	0.00033379452401304335
GO:BP	GO:0035904	aorta development	0.019116742669819838	0.002134289841310745	0.011329310660582943	0.0015799540128710703	0.0003364916403415506
GO:BP	GO:0001756	somitogenesis	0.0003403021709615187	0.00035048249437468143	0.004649409653802429	0.0025216813190732323	0.009009348027899452
GO:BP	GO:0048168	regulation of neuronal synaptic plasticity	0.0023208411253978363	0.001256578795473694	0.0004006372430491162	0.008157182772359503	0.00034480289258372753
GO:BP	GO:0048713	regulation of oligodendrocyte differentiation	0.0003622049250755751	0.007739376080762666	0.0008349888395859785	0.024749606991684915	0.0005350970375179939
GO:BP	GO:0048741	skeletal muscle fiber development	0.046342468487665864	0.00043669246485449217	0.0003634200092587044	0.017684355460815857	0.029997236920231107
GO:BP	GO:0006873	intracellular monoatomic ion homeostasis	0.007583538398921084	1	0.00036759974792636036	1	0.06875715774328059
GO:BP	GO:0072207	metanephric epithelium development	0.3476887534438405	0.006025686481072289	0.001783828155741112	0.16116250945380606	0.0003772903136145731
GO:BP	GO:0006865	amino acid transport	0.01259785678620757	1	1	0.056751797699181074	0.00037858679857911596
GO:BP	GO:0032970	regulation of actin filament-based process	0.030877266074680134	0.11734710420180752	0.6751434659493895	1	0.00038057728732415936
GO:BP	GO:0001952	regulation of cell-matrix adhesion	0.09694635427772905	1	0.0006549370271156897	0.1626406647034725	0.0003988005621697599
GO:BP	GO:0046622	positive regulation of organ growth	0.07179778931055555	0.0006859170299344464	0.0004007986351721601	0.014037404354268162	0.0008756480738015977
GO:BP	GO:0002027	regulation of heart rate	0.9868797098163584	0.195375126810543	0.17800918704340107	0.00040626523633920846	0.0011039020640596403
GO:BP	GO:0051145	smooth muscle cell differentiation	0.20513727139665028	0.000411012352644598	0.0302396994816263	0.020001612113710425	0.0019300014182585703
GO:BP	GO:2001222	regulation of neuron migration	0.10169816916174193	1	0.0004115229424766628	0.24825837187377664	0.14030345010036588
GO:BP	GO:0030857	negative regulation of epithelial cell differentiation	1	0.0009665592901189532	0.0004115229424766628	0.054308711702989024	0.002487536681832601
GO:BP	GO:0003310	pancreatic A cell differentiation	0.2760165297066453	0.00351122821530163	0.00041378348768242437	0.0046949495771489245	1
GO:BP	GO:1903706	regulation of hemopoiesis	1	1	1	1	0.0004211599155921158
GO:BP	GO:0060231	mesenchymal to epithelial transition	0.28018065966407857	0.0004289174877841032	0.0038072693774579467	0.0011068603556040875	0.08381264501373052
GO:BP	GO:0120032	regulation of plasma membrane bounded cell projection assembly	0.02847498928069797	0.4855593558503762	0.02871745001655179	1	0.00043357441303966426
GO:BP	GO:0032870	cellular response to hormone stimulus	0.0004721458778794225	0.005826643992336754	0.05921501523651669	0.18266830244719742	0.001151595780330829
GO:BP	GO:0019229	regulation of vasoconstriction	1	0.016905993638259426	0.7344641628775956	0.1516626328987443	0.00047813092668692745
GO:BP	GO:0098773	skin epidermis development	0.0004940825718179325	0.003290516877858282	1	1	0.05547950784760843
GO:BP	GO:0021514	ventral spinal cord interneuron differentiation	0.030252660996692184	0.005259855133320553	0.0005010647818180416	0.6526828539289404	0.02822702920150275
GO:BP	GO:0060272	embryonic skeletal joint morphogenesis	0.6624631056350413	0.011524048283022472	0.001395450911026501	0.0005039907283316848	0.44609925773190956
GO:BP	GO:0014910	regulation of smooth muscle cell migration	0.0186473920316311	0.3323583713028917	1	1	0.0005070850576583042
GO:BP	GO:0008589	regulation of smoothened signaling pathway	0.29403120864952176	0.0005186546572723411	0.0019548530558672526	0.010677287354545248	0.022812986827395333
GO:BP	GO:1902476	chloride transmembrane transport	1	1	0.21005589858000473	0.000519590319251249	0.07543147543686338
GO:BP	GO:1990845	adaptive thermogenesis	0.1831341144904453	0.17457582169233526	0.11875004837238735	0.02007141743857617	0.0005222481059930022
GO:BP	GO:0044344	cellular response to fibroblast growth factor stimulus	0.7278423793820918	0.04018046672051615	1	1	0.000527266046829892
GO:BP	GO:0051017	actin filament bundle assembly	0.15818080266192133	1	0.46023350517094397	1	0.0005322333622926093
GO:BP	GO:1903707	negative regulation of hemopoiesis	0.18850390105508424	0.1425915464551793	0.5655816134502575	0.07036268332037084	0.0005373818350296808
GO:BP	GO:0051899	membrane depolarization	0.5390246127907994	1	1	0.018477212713951436	0.0005624706563296998
GO:BP	GO:0048333	mesodermal cell differentiation	0.010164513747978374	0.0005895044874182244	0.23545038295880202	1	0.0031048519980261882
GO:BP	GO:0099587	inorganic ion import across plasma membrane	0.000772859221358448	0.7906005930522647	0.0016698269814364468	0.31014072445003626	0.0006118633467493305
GO:BP	GO:0098659	inorganic cation import across plasma membrane	0.000772859221358448	0.7906005930522647	0.0016698269814364468	0.31014072445003626	0.0006118633467493305
GO:BP	GO:0031324	negative regulation of cellular metabolic process	1	0.0403143965182124	0.0006206997552864602	0.000977952607610435	0.06266843856986491
GO:BP	GO:0060602	branch elongation of an epithelium	1	0.000955907985781348	0.000621503110272967	0.20191077047942863	0.002850399955138502
GO:BP	GO:0042596	fear response	0.0009009255442199685	0.0006525546309300363	0.042554453754923637	0.04213142871184096	0.006548842545162976
GO:BP	GO:0003161	cardiac conduction system development	0.01289643980466229	0.0006621481740703975	0.0007217065600675876	0.0009352659678910428	0.1305738430117517
GO:BP	GO:0051248	negative regulation of protein metabolic process	1	1	1	1	0.0006649038200051908
GO:BP	GO:0050771	negative regulation of axonogenesis	0.0006701546456134456	0.04706314493699789	1	1	0.04658224216979805
GO:BP	GO:0050680	negative regulation of epithelial cell proliferation	0.553648022322729	0.0007031764016602607	0.4939584091239825	0.9934359803558627	0.020006804946499177
GO:BP	GO:0055013	cardiac muscle cell development	0.0007036809855595679	0.006429235202659801	0.044022108991054215	0.0013091089349262371	0.02651434443546753
GO:BP	GO:0010558	negative regulation of macromolecule biosynthetic process	1	0.018136306896337596	0.0007090644684293934	0.0015342864821431266	0.6499262246943387
GO:BP	GO:0071705	nitrogen compound transport	0.23484096224863807	0.6819150036174877	1	1	0.0007119175472434404
GO:BP	GO:0051641	cellular localization	0.04345683387786007	1	1	1	0.0007190950374633888
GO:BP	GO:0014059	regulation of dopamine secretion	0.27311613744907814	0.02261986807140918	0.0007217065600675876	0.006546117187763597	0.1305738430117517
GO:BP	GO:1902105	regulation of leukocyte differentiation	1	1	1	1	0.0007319805707756837
GO:BP	GO:0019233	sensory perception of pain	0.006074381984541797	1	1	1	0.0007407944287258632
GO:BP	GO:0031327	negative regulation of cellular biosynthetic process	1	0.021191049686566543	0.0007494681594961515	0.001827242619029866	0.3241451961655095
GO:BP	GO:0030100	regulation of endocytosis	0.0061235524903380575	1	1	1	0.0007653317675899433
GO:BP	GO:0046887	positive regulation of hormone secretion	1	0.033169997129384114	1	0.0007704688582723897	0.03400799814997772
GO:BP	GO:1903531	negative regulation of secretion by cell	0.0018548547574835932	1	0.0007730095939576012	0.0010582750766080283	0.0041955266897648
GO:BP	GO:1901652	response to peptide	0.038532709373125036	0.5024140836023753	1	1	0.0007774375669350494
GO:BP	GO:0007196	adenylate cyclase-inhibiting G protein-coupled glutamate receptor signaling pathway	1	0.0007846730330285021	1	1	0.035356299700834475
GO:BP	GO:0021602	cranial nerve morphogenesis	0.003509334009421976	1	0.12214893117282588	1	0.0007979767670678718
GO:BP	GO:0008037	cell recognition	1	1	1	1	0.0008074060649698835
GO:BP	GO:0099068	postsynapse assembly	0.004858455349405762	0.005905448015284098	0.0008075329915275206	0.7916062618914	0.9735462084786396
GO:BP	GO:0072075	metanephric mesenchyme development	1	0.0008670133629929004	0.019771730376755746	0.007393735796174446	0.08160842564499855
GO:BP	GO:0046888	negative regulation of hormone secretion	0.10195395340642056	1	0.03008261461416382	0.0008772161746914096	0.45155202585838183
GO:BP	GO:0042593	glucose homeostasis	0.07192486722093083	0.07749355814682694	0.0008784290263616583	0.0040843056731132135	0.023043792673701654
GO:BP	GO:0072243	metanephric nephron epithelium development	0.2994171835893775	0.005207098812614239	0.0020832367427766826	0.2701589372037295	0.000883412764815965
GO:BP	GO:0072010	glomerular epithelium development	0.053698984114304744	0.036856595707293945	0.12080842054062789	0.03813501335710331	0.000883412764815965
GO:BP	GO:0097305	response to alcohol	0.06967160514918032	0.015640942600723115	0.0038227234037743326	0.8417646743766659	0.0008926618714460645
GO:BP	GO:0001894	tissue homeostasis	0.015386803920616327	1	1	1	0.0008987484934915636
GO:BP	GO:0060249	anatomical structure homeostasis	0.015386803920616327	1	1	1	0.0008987484934915636
GO:BP	GO:0097306	cellular response to alcohol	0.030307158207853076	0.0008994945234876664	0.016457984648243836	0.17919726327154512	0.0024026738892384825
GO:BP	GO:0009991	response to extracellular stimulus	0.029877074867204114	0.01386884982014176	1	1	0.0009017097677808139
GO:BP	GO:0044331	cell-cell adhesion mediated by cadherin	0.19702688705693533	0.04886771602496038	1	1	0.00091237327824928
GO:BP	GO:0016079	synaptic vesicle exocytosis	0.46928451460889326	1	0.028730410491187852	1	0.0009142285176807245
GO:BP	GO:0060421	positive regulation of heart growth	0.054072594035821694	0.02398716386594456	0.0009170579233020028	0.06916308580549695	0.0031048519980261882
GO:BP	GO:0070169	positive regulation of biomineral tissue development	0.341409048940503	0.9300855021229967	1	0.1394879030085949	0.0009232950966486248
GO:BP	GO:0090102	cochlea development	1	0.11993592115057398	0.0031633801985650896	1	0.000927357221442614
GO:BP	GO:0051897	positive regulation of phosphatidylinositol 3-kinase/protein kinase B signal transduction	1	0.13228127482282973	0.36823404511869656	1	0.0009395601209454321
GO:BP	GO:0006820	monoatomic anion transport	0.04490375065400609	1	0.007923032704695956	0.0009419783927337404	0.003672510059236257
GO:BP	GO:0061548	ganglion development	0.5876706912243499	0.011996539091538421	0.0009505312769656032	0.4645381325973871	0.0013553623160259772
GO:BP	GO:0021904	dorsal/ventral neural tube patterning	0.5876706912243499	0.011996539091538421	0.0009505312769656032	0.4645381325973871	0.13112968485711538
GO:BP	GO:0072079	nephron tubule formation	0.48672378976510433	0.000955907985781348	0.06522380330967323	0.0020572123840470365	0.17268848287594216
GO:BP	GO:0010605	negative regulation of macromolecule metabolic process	1	0.07956240753681566	0.0009778588534704899	0.010470769791247269	0.09062748943725511
GO:BP	GO:0033500	carbohydrate homeostasis	0.08152784334110856	0.08663406196621722	0.0009922166506268352	0.004542176157083126	0.026960981237350905
GO:BP	GO:0015698	inorganic anion transport	0.03226362668235961	1	0.04193452787500058	0.002137379797266467	0.0009955593812267245
GO:BP	GO:2000696	regulation of epithelial cell differentiation involved in kidney development	0.07823609072380514	0.0010047731514999565	0.012152062143095383	0.004030035655156188	0.015167392379827446
GO:BP	GO:0048841	regulation of axon extension involved in axon guidance	0.08366714772715737	0.1853865314267859	0.31966080818773884	1	0.001005196223099316
GO:BP	GO:0032101	regulation of response to external stimulus	0.04090816188776326	1	1	1	0.0011366231628615034
GO:BP	GO:0086065	cell communication involved in cardiac conduction	0.0011633196849518588	0.1633891669220585	0.29712345457546413	1	0.013599784909358594
GO:BP	GO:0006909	phagocytosis	1	1	1	1	0.001196215674597205
GO:BP	GO:0042474	middle ear morphogenesis	1	0.13862570188383694	0.0011976732980461785	0.30372466264370723	0.007026161464870052
GO:BP	GO:0009890	negative regulation of biosynthetic process	1	0.026272550814696854	0.0012098059103862004	0.0013920527146937193	0.3145884773606953
GO:BP	GO:0051129	negative regulation of cellular component organization	0.1600941802993274	0.372956871855275	0.18683513415206252	1	0.001223071022785004
GO:BP	GO:0048814	regulation of dendrite morphogenesis	0.0036533059086350157	0.07752730549684063	0.001228874071026268	0.015928445311715677	0.4727483126120805
GO:BP	GO:0006996	organelle organization	0.8406062113820676	1	1	1	0.0012427097836142566
GO:BP	GO:0007214	gamma-aminobutyric acid signaling pathway	1	0.024057519020326074	1	0.01659075277262891	0.0012528935057823387
GO:BP	GO:1904936	interneuron migration	0.07361747787794502	0.013166970319910336	0.00128919547380556	0.007393735796174446	0.7087824274099586
GO:BP	GO:0042490	mechanoreceptor differentiation	0.016016121155920438	1	1	1	0.0013298380403402997
GO:BP	GO:0003357	noradrenergic neuron differentiation	1	0.1755888731569708	0.001395450911026501	1	0.44609925773190956
GO:BP	GO:0060581	cell fate commitment involved in pattern specification	0.05518991489041825	0.011524048283022472	0.001395450911026501	1	0.03430965170500969
GO:BP	GO:0060579	ventral spinal cord interneuron fate commitment	0.05518991489041825	0.011524048283022472	0.001395450911026501	1	0.03430965170500969
GO:BP	GO:0090278	negative regulation of peptide hormone secretion	0.07304255975857069	1	0.042554453754923637	0.0014434306957650802	1
GO:BP	GO:0120161	regulation of cold-induced thermogenesis	1	0.1730925246060822	0.07912412741355306	0.005201704680931027	0.0014486115409525764
GO:BP	GO:0001890	placenta development	1	0.011565592365043887	1	0.3161400889587077	0.0014486115409525764
GO:BP	GO:0008360	regulation of cell shape	1	1	1	1	0.0014525286001390387
GO:BP	GO:0032504	multicellular organism reproduction	0.06853500111806222	0.0014675538852907866	0.428335528516374	0.03388274121344127	0.33496938455627984
GO:BP	GO:0031032	actomyosin structure organization	0.08034450921814201	1	1	1	0.0014856875697511623
GO:BP	GO:0035725	sodium ion transmembrane transport	0.1158144517237159	1	1	1	0.001492593747669424
GO:BP	GO:0098661	inorganic anion transmembrane transport	1	1	1	0.0015043449553028014	0.04239647888890692
GO:BP	GO:0001570	vasculogenesis	1	0.0018316702699671442	0.0024594631849354496	0.6552860594274508	0.0015219334015892177
GO:BP	GO:0099172	presynapse organization	0.006726396283809782	0.01793902242191163	0.0015515687609414578	1	0.05318331224256156
GO:BP	GO:0036075	replacement ossification	1	1	1	1	0.0016083991706132765
GO:BP	GO:0001958	endochondral ossification	1	1	1	1	0.0016083991706132765
GO:BP	GO:0009410	response to xenobiotic stimulus	0.0202423674970404	0.02592535857530309	0.4906142660910068	1	0.0016438902966122275
GO:BP	GO:0072160	nephron tubule epithelial cell differentiation	0.159988093791217	0.029433673637106868	0.002961831025283472	0.014747158555853398	0.0016453856997012872
GO:BP	GO:0008543	fibroblast growth factor receptor signaling pathway	1	0.3394720558997923	1	1	0.001714212306177058
GO:BP	GO:0031667	response to nutrient levels	0.01620623976562303	0.03555028106970126	1	1	0.0017146147981965411
GO:BP	GO:0097553	calcium ion transmembrane import into cytosol	0.013046530098029615	0.12765448995249676	0.015710286124454693	1	0.0017161113403614389
GO:BP	GO:0060442	branching involved in prostate gland morphogenesis	1	0.0018105052499288177	0.7564349648611186	0.026900063159430984	1
GO:BP	GO:0001710	mesodermal cell fate commitment	0.0018152748815768874	0.024110810490191273	0.0019638609703373	0.08090211924692454	0.037478020936298206
GO:BP	GO:0051153	regulation of striated muscle cell differentiation	0.09651523495835558	0.0018316702699671442	0.11465933792279462	0.003925753099059623	0.29885221993422995
GO:BP	GO:0106106	cold-induced thermogenesis	1	0.19958086372119832	0.0901460753509449	0.006000059398291878	0.001847799536397087
GO:BP	GO:0017156	calcium-ion regulated exocytosis	0.0186473920316311	1	0.007262121368229434	1	0.0019300014182585703
GO:BP	GO:0036303	lymph vessel morphogenesis	0.23266897832273037	0.0039007043040702877	0.020647657607260724	0.05740143343588577	0.001966951125497529
GO:BP	GO:0061318	renal filtration cell differentiation	0.03555732885263747	0.032409926638365616	0.1633055373555006	0.05740143343588577	0.001966951125497529
GO:BP	GO:0072112	podocyte differentiation	0.03555732885263747	0.032409926638365616	0.1633055373555006	0.05740143343588577	0.001966951125497529
GO:BP	GO:0002792	negative regulation of peptide secretion	0.10169816916174193	1	0.05572029220611349	0.0019683580927948303	1
GO:BP	GO:0017157	regulation of exocytosis	0.09665423975725307	1	0.22855973149391104	1	0.001975854404987653
GO:BP	GO:0002521	leukocyte differentiation	0.011610486433635867	1	1	1	0.0019848646059945465
GO:BP	GO:0072111	cell proliferation involved in kidney development	1	0.001988547286506894	0.7496061036508903	0.003649925095990543	1
GO:BP	GO:0035567	non-canonical Wnt signaling pathway	0.07829299637295752	0.0020041776198453207	0.02406370585872015	0.057861046314002275	0.003857062076873944
GO:BP	GO:0043085	positive regulation of catalytic activity	0.2521531192051975	1	0.28337809058842445	1	0.002070089920558444
GO:BP	GO:0098656	monoatomic anion transmembrane transport	0.47138503891935246	1	0.09346564584567955	0.0021326903305062183	0.011866358210803523
GO:BP	GO:0007565	female pregnancy	0.02832699841706912	0.0067841224180641676	0.002133694933517373	0.0048599972122675035	0.6312329635470388
GO:BP	GO:0035914	skeletal muscle cell differentiation	0.0930052211100102	0.00813939053245602	0.0189890043143816	0.009914006879798924	0.0021468161194834593
GO:BP	GO:0006837	serotonin transport	1	1	0.0021982139826951007	1	0.10675978724606743
GO:BP	GO:0043087	regulation of GTPase activity	0.020847591559317896	1	0.030314733687801094	1	0.0022812105880274493
GO:BP	GO:0003128	heart field specification	1	0.00230512197261615	0.20661493285568272	0.08090211924692454	0.0040120781015920565
GO:BP	GO:0072044	collecting duct development	1	0.002322501441779292	0.038983043921295486	0.17690084577691595	1
GO:BP	GO:0060413	atrial septum morphogenesis	1	0.002322501441779292	0.038983043921295486	0.17690084577691595	0.20231636860256874
GO:BP	GO:0046777	protein autophosphorylation	1	1	0.3776470756343751	1	0.002354112396105658
GO:BP	GO:0044060	regulation of endocrine process	0.7599639189795214	1	0.002384037365727284	0.4947448831181629	1
GO:BP	GO:0099601	regulation of neurotransmitter receptor activity	0.7599639189795214	1	0.002384037365727284	1	1
GO:BP	GO:0048609	multicellular organismal reproductive process	0.37758917691432226	0.002384829258779979	0.3945326537611575	0.0395849115735254	0.3912687288236896
GO:BP	GO:0007200	phospholipase C-activating G protein-coupled receptor signaling pathway	0.18850390105508424	0.3650421347275661	0.002399523211624652	0.006721633542227941	0.004136838796058627
GO:BP	GO:0014904	myotube cell development	0.07179778931055555	0.003674600838719063	0.002409527817991638	0.0739907422545859	0.25494278879322485
GO:BP	GO:0097120	receptor localization to synapse	0.025251703870212475	0.0024387729396236203	0.03807871845761583	1	0.30095637124657887
GO:BP	GO:0031399	regulation of protein modification process	0.22875182147224862	1	1	1	0.0025165758527321705
GO:BP	GO:0030003	intracellular monoatomic cation homeostasis	0.009265675021614793	1	0.0025719341473003513	1	0.5463178816587481
GO:BP	GO:0030316	osteoclast differentiation	0.0026487408449804976	1	1	1	0.03883775675738666
GO:BP	GO:0042220	response to cocaine	0.13992744407479016	0.006731480445006482	0.0031633801985650896	0.002659709495134809	0.01590665673205819
GO:BP	GO:1902106	negative regulation of leukocyte differentiation	1	0.41188495267277914	0.7649298537780427	0.3128525040002307	0.0027608329299480833
GO:BP	GO:0010628	positive regulation of gene expression	0.005986295441339306	0.2740901438280307	1	1	0.002810002125264306
GO:BP	GO:1901889	negative regulation of cell junction assembly	1	0.3045812474149339	0.0028167232645403216	0.03504837395853507	0.027796833278213647
GO:BP	GO:0098698	postsynaptic specialization assembly	0.11085435857487436	0.058111126144209	0.0028167232645403216	1	1
GO:BP	GO:0031623	receptor internalization	0.009280841702005915	0.4481841483871023	1	1	0.002818431250444185
GO:BP	GO:0048660	regulation of smooth muscle cell proliferation	1	0.39666924253701485	1	1	0.0028493561121400767
GO:BP	GO:0010469	regulation of signaling receptor activity	1	1	0.0029190664885319854	1	1
GO:BP	GO:0051649	establishment of localization in cell	1	1	1	1	0.0029605169623767146
GO:BP	GO:0007350	blastoderm segmentation	0.004449805615463114	0.14572772995642458	0.010738894939219248	0.02524520507802756	0.0030277120555934813
GO:BP	GO:0002088	lens development in camera-type eye	1	0.003105361229264474	0.037863597959829395	0.004101381356507844	0.10713920933290506
GO:BP	GO:0002573	myeloid leukocyte differentiation	0.0032680419754823917	1	1	1	0.07489146725703874
GO:BP	GO:0060923	cardiac muscle cell fate commitment	0.0034672006734396224	0.04370753235145902	0.2628219703769531	0.14445889510952714	0.024620086575886387
GO:BP	GO:0043068	positive regulation of programmed cell death	0.033743666459219904	0.004569455570218617	0.9485349091974837	0.020330072556408466	0.0034741043650049833
GO:BP	GO:0099566	regulation of postsynaptic cytosolic calcium ion concentration	1	0.00351122821530163	0.011257520169824236	0.0046949495771489245	1
GO:BP	GO:0048865	stem cell fate commitment	1	0.00351122821530163	1	1	1
GO:BP	GO:0150116	regulation of cell-substrate junction organization	1	1	0.00360762873610483	0.1516626328987443	0.06471674874168735
GO:BP	GO:0060997	dendritic spine morphogenesis	0.7630712018285387	1	1	1	0.003625330998293923
GO:BP	GO:0099175	regulation of postsynapse organization	0.053084893864702304	0.005931248215628219	0.036934330484364494	1	0.0037584980417202807
GO:BP	GO:0050878	regulation of body fluid levels	0.2934860342083888	1	0.8631202093726464	1	0.0038096380700367344
GO:BP	GO:0060986	endocrine hormone secretion	0.7630712018285387	0.5649932767643081	0.0038119794814448463	0.26455952125811055	0.04768628664210431
GO:BP	GO:0021527	spinal cord association neuron differentiation	0.010713365073513099	0.37808170748783626	0.0038507636583434922	1	0.11357229423521106
GO:BP	GO:0021542	dentate gyrus development	1	0.35920546438763257	0.0038667342781244277	0.6347489047779923	1
GO:BP	GO:0072234	metanephric nephron tubule development	1	0.007272850408155351	0.0038667342781244277	0.6347489047779923	0.004642367702699143
GO:BP	GO:0090189	regulation of branching involved in ureteric bud morphogenesis	1	0.0039007043040702877	0.1633055373555006	1	0.10675978724606743
GO:BP	GO:0097061	dendritic spine organization	0.8229150296962306	0.7977966852672459	1	1	0.0039062111349992676
GO:BP	GO:0021984	adenohypophysis development	0.5876706912243499	0.1143565307165049	1	0.004030035655156188	1
GO:BP	GO:0021544	subpallium development	0.004045972829484431	0.014890495570295637	0.005521699671767302	1	1
GO:BP	GO:0021799	cerebral cortex radially oriented cell migration	1	0.004078555725356698	0.00482611469606438	0.22787465579573665	1
GO:BP	GO:0001678	intracellular glucose homeostasis	0.918575046448826	0.00701099328866619	0.07276850613641164	0.004173361865704794	1
GO:BP	GO:0043065	positive regulation of apoptotic process	0.04211608008491155	0.014404859484198002	1	0.01954036990748053	0.0041826435484025315
GO:BP	GO:0051246	regulation of protein metabolic process	0.20196947589940795	1	1	1	0.00423465215275031
GO:BP	GO:0048469	cell maturation	0.004295580190442932	1	1	0.8652075826872241	1
GO:BP	GO:0090109	regulation of cell-substrate junction assembly	0.37710218376039417	1	0.004312282745550944	0.22178458177538546	0.03763544908880536
GO:BP	GO:0051893	regulation of focal adhesion assembly	0.37710218376039417	1	0.004312282745550944	0.22178458177538546	0.03763544908880536
GO:BP	GO:0030878	thyroid gland development	0.17054101190398116	0.015501588255955602	0.004349738936633388	0.04962270684148499	0.04865300475661365
GO:BP	GO:0098727	maintenance of cell number	1	0.004398012417023811	0.05499549541460429	1	1
GO:BP	GO:0048670	regulation of collateral sprouting	0.0045783234473501504	1	1	1	1
GO:BP	GO:0045686	negative regulation of glial cell differentiation	0.2994171835893775	0.2255665617391207	0.01708637761661051	0.004621511831506149	1
GO:BP	GO:0060561	apoptotic process involved in morphogenesis	1	0.005207098812614239	0.01708637761661051	0.004621511831506149	1
GO:BP	GO:0072311	glomerular epithelial cell differentiation	0.064407741633852	0.055452246516058346	0.24671591554737837	0.08772808519762579	0.004642367702699143
GO:BP	GO:0051223	regulation of protein transport	0.5398913263326592	1	1	0.013660925699039836	0.004651367283494092
GO:BP	GO:0003266	regulation of secondary heart field cardioblast proliferation	1	0.9525876642549606	1	0.0046949495771489245	1
GO:BP	GO:0051339	regulation of lyase activity	0.019010471398764564	1	0.11917554928566688	0.004732582253226091	0.009712516458657587
GO:BP	GO:0002052	positive regulation of neuroblast proliferation	1	0.02261986807140918	0.00482611469606438	0.006546117187763597	0.030190796689704483
GO:BP	GO:0051155	positive regulation of striated muscle cell differentiation	0.004858455349405762	0.005905448015284098	0.027039899496066833	0.03231928042285545	0.9735462084786396
GO:BP	GO:0060438	trachea development	1	0.004884903139260218	0.3285021873976995	0.13010660846696506	1
GO:BP	GO:0014046	dopamine secretion	0.3902855106292332	0.02946860725191994	0.004909542054888654	0.03231928042285545	0.28276802564551723
GO:BP	GO:0010595	positive regulation of endothelial cell migration	1	0.022241234411409454	1	1	0.005025795451139154
GO:BP	GO:0030199	collagen fibril organization	0.005113237456482303	0.3323583713028917	0.11706107922309447	1	0.22295144269891873
GO:BP	GO:0003158	endothelium development	1	1	1	0.7970174201856463	0.005123859955882323
GO:BP	GO:0018108	peptidyl-tyrosine phosphorylation	0.10436812078980227	1	0.3494848382585524	1	0.005152800463705633
GO:BP	GO:0072182	regulation of nephron tubule epithelial cell differentiation	0.3263675801682873	0.005259855133320553	0.125857956536922	0.054311430434963864	0.02822702920150275
GO:BP	GO:0061041	regulation of wound healing	0.005342693258324897	1	1	1	0.028340051154672242
GO:BP	GO:0014014	negative regulation of gliogenesis	0.09925090500716588	0.02946860725191994	0.6032771028108974	0.005565514667247724	0.28276802564551723
GO:BP	GO:0018958	phenol-containing compound metabolic process	0.008664297410025381	0.12007886142147112	0.06288913867979663	0.005679688912788403	0.05338963438173403
GO:BP	GO:0010718	positive regulation of epithelial to mesenchymal transition	0.45047919837459566	0.005746060375071605	0.01028140792173671	1	0.005932792662565508
GO:BP	GO:0019827	stem cell population maintenance	1	0.00580189301978977	0.08323488186809776	1	1
GO:BP	GO:0060048	cardiac muscle contraction	0.00581565534720657	1	1	0.890485937434515	0.015889621353984713
GO:BP	GO:0070252	actin-mediated cell contraction	0.09243512185353776	1	1	1	0.00587067535451134
GO:BP	GO:1903034	regulation of response to wounding	0.005890646756413863	1	1	1	0.012229344599333893
GO:BP	GO:0072048	renal system pattern specification	0.5069458206109718	0.005902091277012766	0.031602815341832895	0.015046349210224531	0.1637861096253429
GO:BP	GO:0061004	pattern specification involved in kidney development	0.5069458206109718	0.005902091277012766	0.031602815341832895	0.015046349210224531	0.1637861096253429
GO:BP	GO:0000578	embryonic axis specification	0.022995711267822763	0.005905448015284098	0.13456882547250526	0.03231928042285545	0.28276802564551723
GO:BP	GO:0001841	neural tube formation	0.847673630166856	0.005931248215628219	0.9043331154082888	0.041712518705515435	0.07011273623320091
GO:BP	GO:0071277	cellular response to calcium ion	1	0.4537951664912179	0.0059323872650686735	1	0.32325751818606013
GO:BP	GO:0051896	regulation of phosphatidylinositol 3-kinase/protein kinase B signal transduction	1	0.9466576972113618	1	1	0.0061647639545185685
GO:BP	GO:0042552	myelination	0.0061926294520734775	1	1	1	0.689563974983317
GO:BP	GO:0060043	regulation of cardiac muscle cell proliferation	0.09331887991837252	0.006269705383857069	0.007004125501012104	0.009235701731074119	0.010892617450122653
GO:BP	GO:0045880	positive regulation of smoothened signaling pathway	1	0.006269705383857069	0.0403315255853408	0.009235701731074119	0.010892617450122653
GO:BP	GO:0001659	temperature homeostasis	0.3619513631703911	0.5331504792047697	0.04878308774201774	0.0062732056985812966	0.013523263256598804
GO:BP	GO:0072170	metanephric tubule development	1	0.036856595707293945	0.01708637761661051	1	0.006458590920837486
GO:BP	GO:0043114	regulation of vascular permeability	1	1	1	1	0.006548842545162976
GO:BP	GO:0097107	postsynaptic density assembly	0.1116130759700606	0.09139714844050294	0.006551888466577399	0.8868294719122987	1
GO:BP	GO:0010562	positive regulation of phosphorus metabolic process	0.30399275597850156	1	1	1	0.00665917777704323
GO:BP	GO:0045937	positive regulation of phosphate metabolic process	0.30399275597850156	1	1	1	0.00665917777704323
GO:BP	GO:0070593	dendrite self-avoidance	0.6633677165554087	1	1	1	0.006874470624104389
GO:BP	GO:0043279	response to alkaloid	0.14819112866926112	0.008009136287718606	0.006947000818139466	0.03172254660626929	0.045151818982603384
GO:BP	GO:0048866	stem cell fate specification	1	0.006949377000714072	1	1	1
GO:BP	GO:0099538	synaptic signaling via neuropeptide	1	0.006949377000714072	1	1	0.12787483207954836
GO:BP	GO:0060916	mesenchymal cell proliferation involved in lung development	1	0.006949377000714072	0.08120938172324406	1	1
GO:BP	GO:1904862	inhibitory synapse assembly	1	0.018155315471217928	0.7496061036508903	0.30372466264370723	0.007026161464870052
GO:BP	GO:0031960	response to corticosteroid	0.08285520025570736	0.2638165150171392	1	1	0.007037779548491964
GO:BP	GO:1903305	regulation of regulated secretory pathway	1	1	1	1	0.007187034671636317
GO:BP	GO:0018212	peptidyl-tyrosine modification	0.13296578299198686	1	0.415551966692462	1	0.007203499351128271
GO:BP	GO:0001702	gastrulation with mouth forming second	0.4672238214294169	0.059181959458262226	0.1763024802200704	0.007244515711919501	0.3748877935399891
GO:BP	GO:0048715	negative regulation of oligodendrocyte differentiation	0.07361747787794502	0.15057746212759537	0.019771730376755746	0.007393735796174446	0.08160842564499855
GO:BP	GO:0048534	hematopoietic or lymphoid organ development	0.007453436876221211	0.007719729224313219	1	0.07245501352770145	0.024819307810404655
GO:BP	GO:0048659	smooth muscle cell proliferation	1	0.6877796318046849	1	1	0.007490039503753465
GO:BP	GO:0010002	cardioblast differentiation	1	0.024110810490191273	1	0.007495853099690892	0.2782965853041148
GO:BP	GO:2000136	regulation of cell proliferation involved in heart morphogenesis	1	1	1	0.007495853099690892	1
GO:BP	GO:0061323	cell proliferation involved in heart morphogenesis	1	1	1	0.007495853099690892	1
GO:BP	GO:0060350	endochondral bone morphogenesis	1	1	1	1	0.007629397769319521
GO:BP	GO:0001775	cell activation	1	1	1	1	0.00782739479674989
GO:BP	GO:0060687	regulation of branching involved in prostate gland morphogenesis	1	0.058658209882382246	0.014640262538372553	0.007873588665644745	0.6640395700925127
GO:BP	GO:0060113	inner ear receptor cell differentiation	0.13183959911841894	1	1	1	0.008010174681921783
GO:BP	GO:0086003	cardiac muscle cell contraction	0.38842521209057357	1	1	1	0.008010174681921783
GO:BP	GO:0007224	smoothened signaling pathway	0.021050749505924594	0.011565592365043887	0.01084346703782885	0.12063574337652298	0.008376544827020495
GO:BP	GO:0060573	cell fate specification involved in pattern specification	0.14487382813906227	1	0.008564346261760513	1	0.747403305101521
GO:BP	GO:0021877	forebrain neuron fate commitment	0.14487382813906227	0.04370753235145902	0.008564346261760513	0.14445889510952714	0.747403305101521
GO:BP	GO:0007442	hindgut morphogenesis	1	1	0.008564346261760513	1	1
GO:BP	GO:0021521	ventral spinal cord interneuron specification	0.14487382813906227	1	0.008564346261760513	1	0.747403305101521
GO:BP	GO:0099560	synaptic membrane adhesion	0.043313532501473434	0.14064270209464497	0.008641097970248687	1	0.04562566551307468
GO:BP	GO:0008366	axon ensheathment	0.009058054976995454	1	1	1	0.48826345861008247
GO:BP	GO:0007272	ensheathment of neurons	0.009058054976995454	1	1	1	0.48826345861008247
GO:BP	GO:0045956	positive regulation of calcium ion-dependent exocytosis	0.3263675801682873	1	0.009210281860784196	1	1
GO:BP	GO:0046849	bone remodeling	1	1	1	1	0.009289583711137294
GO:BP	GO:2000352	negative regulation of endothelial cell apoptotic process	1	1	1	1	0.009394329032566578
GO:BP	GO:0032330	regulation of chondrocyte differentiation	0.25624379583501206	0.054256120531757004	0.02743763201498206	0.11131313778705675	0.009712516458657587
GO:BP	GO:0060402	calcium ion transport into cytosol	0.11085435857487436	0.009787947678295496	0.12214893117282588	1	0.1362613209073357
GO:BP	GO:0051345	positive regulation of hydrolase activity	0.06714331290408072	1	0.12452570050043821	1	0.009888393483681797
GO:BP	GO:1904018	positive regulation of vasculature development	1	1	1	1	0.009924703503367154
GO:BP	GO:0072273	metanephric nephron morphogenesis	1	0.012971907878078205	0.3630386123314003	0.8868294719122987	0.010165027375555444
GO:BP	GO:0071326	cellular response to monosaccharide stimulus	1	0.11158421719953975	0.13822740539281292	0.010222092745123132	1
GO:BP	GO:0045761	regulation of adenylate cyclase activity	0.011403242031152921	1	0.9700087065316306	0.010421072893476326	0.04562883143258694
GO:BP	GO:0071625	vocalization behavior	0.03821565912422933	0.04547292976900359	0.039019957860409626	1	0.010449490224462753
GO:BP	GO:0051350	negative regulation of lyase activity	0.03821565912422933	1	1	1	0.010449490224462753
GO:BP	GO:0090103	cochlea morphogenesis	0.9607264571034541	0.8203433777550189	0.010738894939219248	1	0.12305835608833604
GO:BP	GO:0060045	positive regulation of cardiac muscle cell proliferation	0.18600878383165223	0.14572772995642458	0.010738894939219248	1	0.02087100035549839
GO:BP	GO:2000243	positive regulation of reproductive process	1	0.08118005063657466	0.9385961605536376	0.0467538933425212	0.010794688358361929
GO:BP	GO:0031279	regulation of cyclase activity	0.02628867073234255	1	0.23979436091759015	0.010818415306031486	0.03949165651224193
GO:BP	GO:0034332	adherens junction organization	1	0.01088214057407479	1	1	0.04768628664210431
GO:BP	GO:0030010	establishment of cell polarity	1	1	1	1	0.010952077534644031
GO:BP	GO:0003272	endocardial cushion formation	1	0.09240055737423705	1	0.011084589337879903	0.13261580231174935
GO:BP	GO:0003253	cardiac neural crest cell migration involved in outflow tract morphogenesis	1	0.9525876642549606	0.011257520169824236	1	1
GO:BP	GO:0021892	cerebral cortex GABAergic interneuron differentiation	0.2760165297066453	0.9525876642549606	0.011257520169824236	0.09824577204785735	1
GO:BP	GO:0009743	response to carbohydrate	0.2582280184164125	0.4266343979274702	1	0.01127948712115845	0.5205531024237015
GO:BP	GO:0048678	response to axon injury	0.0113437155284078	1	1	0.10153238877076114	0.01216834183039215
GO:BP	GO:0060900	embryonic camera-type eye formation	0.6624631056350413	0.011524048283022472	0.02851614137272022	0.0120291275625791	0.44609925773190956
GO:BP	GO:0021903	rostrocaudal neural tube patterning	0.6624631056350413	0.011524048283022472	0.409741317516984	0.0120291275625791	1
GO:BP	GO:0003337	mesenchymal to epithelial transition involved in metanephros morphogenesis	1	0.011524048283022472	0.02851614137272022	0.2017057454301914	0.44609925773190956
GO:BP	GO:0060644	mammary gland epithelial cell differentiation	1	0.011996539091538421	0.12471507972686995	1	1
GO:BP	GO:0097091	synaptic vesicle clustering	0.07823609072380514	0.011996539091538421	1	1	1
GO:BP	GO:0001946	lymphangiogenesis	0.07823609072380514	0.011996539091538421	0.012152062143095383	0.04827711207037632	0.015167392379827446
GO:BP	GO:0003263	cardioblast proliferation	1	1	0.409741317516984	0.0120291275625791	1
GO:BP	GO:0003264	regulation of cardioblast proliferation	1	1	0.409741317516984	0.0120291275625791	1
GO:BP	GO:0060920	cardiac pacemaker cell differentiation	0.6624631056350413	0.1755888731569708	0.409741317516984	0.0120291275625791	0.44609925773190956
GO:BP	GO:0034446	substrate adhesion-dependent cell spreading	1	1	1	1	0.012160843588069722
GO:BP	GO:0070167	regulation of biomineral tissue development	1	1	1	0.084781607273156	0.012160843588069722
GO:BP	GO:0006887	exocytosis	1	1	0.5016781302435009	1	0.012361125831746518
GO:BP	GO:0050951	sensory perception of temperature stimulus	0.01251861732256122	1	1	0.927850296264106	0.08027964987295004
GO:BP	GO:0003073	regulation of systemic arterial blood pressure	1	0.01252790234302614	1	1	0.19205403736104323
GO:BP	GO:0014020	primary neural tube formation	1	0.01252790234302614	0.9269099157487125	0.012729909026337182	0.19205403736104323
GO:BP	GO:0046058	cAMP metabolic process	0.1116130759700606	0.012971907878078205	1	0.8868294719122987	0.06583343687794704
GO:BP	GO:0035235	ionotropic glutamate receptor signaling pathway	1	0.012971907878078205	0.3630386123314003	1	1
GO:BP	GO:0050886	endocrine process	0.54117937313093	0.013038289375421029	0.013432457464269845	0.6800225716105179	0.34618604429686367
GO:BP	GO:0002066	columnar/cuboidal epithelial cell development	0.8385764815087239	0.013074494361576528	0.02743763201498206	0.47148999629858523	0.40189223074616903
GO:BP	GO:0007216	G protein-coupled glutamate receptor signaling pathway	0.6633677165554087	0.013166970319910336	1	1	0.08160842564499855
GO:BP	GO:0060039	pericardium development	1	0.3478186399992503	1	0.013245946569369036	1
GO:BP	GO:0003014	renal system process	1	1	1	1	0.013949214218810872
GO:BP	GO:0001504	neurotransmitter uptake	1	0.018018836400203242	0.06579049389888283	0.014037404354268162	0.01769789348806812
GO:BP	GO:0043491	phosphatidylinositol 3-kinase/protein kinase B signal transduction	1	1	1	1	0.014425956943067529
GO:BP	GO:0106027	neuron projection organization	1	0.7733760028018005	1	1	0.01456904899863189
GO:BP	GO:0045766	positive regulation of angiogenesis	1	1	0.981871005513178	1	0.014582719197284452
GO:BP	GO:0072025	distal convoluted tubule development	1	0.058658209882382246	0.014640262538372553	0.4701963994965482	1
GO:BP	GO:0072221	metanephric distal convoluted tubule development	1	0.058658209882382246	0.014640262538372553	0.4701963994965482	1
GO:BP	GO:1904948	midbrain dopaminergic neuron differentiation	0.159988093791217	0.029433673637106868	0.400785179125905	0.014747158555853398	0.02125445416621293
GO:BP	GO:0045598	regulation of fat cell differentiation	1	0.11898577858846632	1	0.0741094299492978	0.01493426034842259
GO:BP	GO:0051091	positive regulation of DNA-binding transcription factor activity	1	0.015030739903063372	1	0.2959198077948898	1
GO:BP	GO:0003211	cardiac ventricle formation	0.5069458206109718	0.15712385557479788	0.031602815341832895	0.015046349210224531	0.1637861096253429
GO:BP	GO:2000677	regulation of transcription regulatory region DNA binding	1	0.015103119823009542	0.5663416515878905	0.02978126956549214	1
GO:BP	GO:1901654	response to ketone	0.015263069412865182	0.17109045482461213	0.031762402570497075	0.5547725049446183	0.08041488557755795
GO:BP	GO:0090101	negative regulation of transmembrane receptor protein serine/threonine kinase signaling pathway	1	0.015274705513238377	1	1	0.0419885379411276
GO:BP	GO:0071322	cellular response to carbohydrate stimulus	1	0.04173827875013623	0.21510016247991523	0.015608770311087207	0.8062726377946184
GO:BP	GO:0051493	regulation of cytoskeleton organization	1	1	1	1	0.015682954504486545
GO:BP	GO:0070201	regulation of establishment of protein localization	0.776076930377914	1	1	0.16895100636898439	0.015943514222734764
GO:BP	GO:0071696	ectodermal placode development	0.016037067269096997	0.28902750611672556	0.038983043921295486	0.17690084577691595	0.20231636860256874
GO:BP	GO:0099072	regulation of postsynaptic membrane neurotransmitter receptor levels	0.257292142146335	0.016313325566086168	0.17251039081804484	1	1
GO:BP	GO:0070509	calcium ion import	0.01637690926067486	0.6498924310885841	0.32097166585258524	0.15934646213542894	0.08220123748806187
GO:BP	GO:0010644	cell communication by electrical coupling	0.016586159360130293	1	1	1	0.13517638133351675
GO:BP	GO:0048806	genitalia development	1	0.7414595148925514	1	1	0.01690300427636618
GO:BP	GO:0035272	exocrine system development	0.19702688705693533	0.19891115988938227	0.03221661639430926	0.6843974452718478	0.01690300427636618
GO:BP	GO:0006950	response to stress	1	1	1	1	0.017007724656409564
GO:BP	GO:0021895	cerebral cortex neuron differentiation	0.053698984114304744	0.036856595707293945	0.01708637761661051	0.03813501335710331	0.2193481045851403
GO:BP	GO:0021884	forebrain neuron development	0.053698984114304744	0.036856595707293945	0.01708637761661051	0.03813501335710331	0.2193481045851403
GO:BP	GO:0048641	regulation of skeletal muscle tissue development	0.2994171835893775	0.2255665617391207	0.01708637761661051	0.2701589372037295	1
GO:BP	GO:0015872	dopamine transport	1	0.04377452492151288	0.01764771760723753	0.26455952125811055	0.15626508427000427
GO:BP	GO:0007528	neuromuscular junction development	0.24057115102602214	1	0.01764771760723753	0.26455952125811055	1
GO:BP	GO:0022407	regulation of cell-cell adhesion	1	1	1	1	0.017809833722622063
GO:BP	GO:0031099	regeneration	0.017922996474658115	0.34418152714311934	0.04868080705485193	0.5057150437636331	0.09922782428967278
GO:BP	GO:0050931	pigment cell differentiation	1	1	1	1	0.017923096171666736
GO:BP	GO:0055021	regulation of cardiac muscle tissue growth	1	0.01793902242191163	0.15127208036358197	0.1394879030085949	0.05318331224256156
GO:BP	GO:0007229	integrin-mediated signaling pathway	1	1	1	1	0.018164888956370952
GO:BP	GO:1905962	glutamatergic neuron differentiation	0.018560435798891224	0.20460225094281786	0.022340263315853582	0.7086701410931341	0.2782965853041148
GO:BP	GO:0006979	response to oxidative stress	0.01865313056127814	1	1	1	0.44082506872164834
GO:BP	GO:0060291	long-term synaptic potentiation	0.037711208365699155	1	0.019644104408316754	0.020389325013193696	1
GO:BP	GO:0097475	motor neuron migration	1	1	0.019771730376755746	1	0.7087824274099586
GO:BP	GO:0061178	regulation of insulin secretion involved in cellular response to glucose stimulus	1	0.019861685495146865	1	1	1
GO:BP	GO:0030903	notochord development	1	1	0.020647657607260724	1	0.6027191048040728
GO:BP	GO:0002089	lens morphogenesis in camera-type eye	1	0.22713884792173056	0.020647657607260724	1	1
GO:BP	GO:1905207	regulation of cardiocyte differentiation	1	0.14572772995642458	0.5217329602693881	0.1898429635645123	0.02087100035549839
GO:BP	GO:0001892	embryonic placenta development	1	0.021221303935770593	1	1	0.06265492363810231
GO:BP	GO:0035773	insulin secretion involved in cellular response to glucose stimulus	1	0.022057368313170612	1	0.6581081633308129	1
GO:BP	GO:0098900	regulation of action potential	0.037429013581696695	1	1	1	0.022161944895790858
GO:BP	GO:0050982	detection of mechanical stimulus	0.1347498184337989	1	1	1	0.022161944895790858
GO:BP	GO:0048745	smooth muscle tissue development	1	0.02224913560205724	0.08091532710831371	0.1898429635645123	0.12305835608833604
GO:BP	GO:0035883	enteroendocrine cell differentiation	1	0.02261986807140918	0.028930046609123065	1	1
GO:BP	GO:0048730	epidermis morphogenesis	1	0.02261986807140918	0.7403525606997655	1	0.1305738430117517
GO:BP	GO:0042326	negative regulation of phosphorylation	1	1	1	0.8225503814664046	0.023424305445560734
GO:BP	GO:0032956	regulation of actin cytoskeleton organization	1	0.9780231640185549	1	1	0.02378209196191501
GO:BP	GO:0048819	regulation of hair follicle maturation	1	0.02381305513095771	1	0.7576854629120298	1
GO:BP	GO:2000826	regulation of heart morphogenesis	1	0.02381305513095771	1	0.7576854629120298	0.035356299700834475
GO:BP	GO:0044848	biological phase	1	0.02381305513095771	1	0.7576854629120298	1
GO:BP	GO:0044851	hair cycle phase	1	0.02381305513095771	1	0.7576854629120298	1
GO:BP	GO:0031069	hair follicle morphogenesis	1	0.02398716386594456	1	1	0.08234626449437464
GO:BP	GO:0044342	type B pancreatic cell proliferation	1	0.024057519020326074	1	1	1
GO:BP	GO:0001964	startle response	1	0.024057519020326074	0.3534946653110293	0.6978439602210169	0.9824106982622642
GO:BP	GO:0072087	renal vesicle development	1	0.024110810490191273	0.20661493285568272	0.7086701410931341	0.037478020936298206
GO:BP	GO:0045599	negative regulation of fat cell differentiation	0.6408031165629364	1	1	1	0.0241604832331646
GO:BP	GO:0048341	paraxial mesoderm formation	0.024183163981759608	1	1	1	1
GO:BP	GO:0051953	negative regulation of amine transport	0.14491667578754946	0.5001388936167812	0.04002234341215888	1	0.024913972367009967
GO:BP	GO:0099558	maintenance of synapse structure	0.025899898406765792	0.09240055737423705	0.25201366733557673	0.5171333299026317	0.024913972367009967
GO:BP	GO:0048843	negative regulation of axon extension involved in axon guidance	1	1	1	1	0.024913972367009967
GO:BP	GO:0034698	response to gonadotropin	1	0.5001388936167812	1	1	0.024913972367009967
GO:BP	GO:0098703	calcium ion import across plasma membrane	0.02503624786617858	0.4369078958627343	1	0.44276544445887756	0.0277622345425429
GO:BP	GO:0045687	positive regulation of glial cell differentiation	0.02503624786617858	0.4369078958627343	0.08671891935042701	1	1
GO:BP	GO:0046530	photoreceptor cell differentiation	1	1	1	0.31480953353271746	0.025486083145398537
GO:BP	GO:0033043	regulation of organelle organization	1	0.9698719810208137	1	1	0.025587972245859413
GO:BP	GO:0042327	positive regulation of phosphorylation	1	1	1	1	0.025613896176193713
GO:BP	GO:0001101	response to acid chemical	1	1	1	1	0.026305830447377235
GO:BP	GO:0048259	regulation of receptor-mediated endocytosis	0.026792990279811343	1	1	1	0.6401419546016751
GO:BP	GO:0035881	amacrine cell differentiation	1	0.03095113434920976	0.7564349648611186	0.026900063159430984	1
GO:BP	GO:0072017	distal tubule development	1	0.03095113434920976	0.06304767017284765	0.026900063159430984	0.11357229423521106
GO:BP	GO:0051247	positive regulation of protein metabolic process	0.16382669949261533	1	1	1	0.026988598980723047
GO:BP	GO:0008277	regulation of G protein-coupled receptor signaling pathway	0.21506980207767937	1	1	1	0.02744824562233201
GO:BP	GO:0150118	negative regulation of cell-substrate junction organization	1	0.5178890653183967	0.07174424792274088	0.027454958463213927	0.056095260312987914
GO:BP	GO:0042074	cell migration involved in gastrulation	1	1	0.6567059033950348	0.027454958463213927	1
GO:BP	GO:0051895	negative regulation of focal adhesion assembly	1	0.5178890653183967	0.07174424792274088	0.027454958463213927	0.056095260312987914
GO:BP	GO:0021520	spinal cord motor neuron cell fate specification	1	1	0.02851614137272022	0.2017057454301914	1
GO:BP	GO:0051481	negative regulation of cytosolic calcium ion concentration	1	0.029433673637106868	0.400785179125905	1	0.20231636860256874
GO:BP	GO:0001706	endoderm formation	0.127793935323714	0.2700712893735422	1	1	0.029445715468831183
GO:BP	GO:0060074	synapse maturation	0.08366714772715737	0.03633339754015265	0.059374039298299826	1	0.029516147655231924
GO:BP	GO:0071248	cellular response to metal ion	0.1919512970820753	0.038903100852371926	0.28838467109824856	1	0.029523022164476366
GO:BP	GO:0045807	positive regulation of endocytosis	0.030176343316875104	1	1	1	0.13867797442848318
GO:BP	GO:0050974	detection of mechanical stimulus involved in sensory perception	0.06251168369693724	1	1	1	0.030190796689704483
GO:BP	GO:0021781	glial cell fate commitment	0.030252660996692184	0.0720571810946326	0.125857956536922	0.6526828539289404	0.3055991405610552
GO:BP	GO:0044092	negative regulation of molecular function	1	1	1	1	0.03035516282159372
GO:BP	GO:0036465	synaptic vesicle recycling	1	1	1	1	0.031014995312716724
GO:BP	GO:0061525	hindgut development	1	1	0.031602815341832895	1	1
GO:BP	GO:0001843	neural tube closure	1	0.0329556228754998	1	0.05554472711246522	0.2717812781652533
GO:BP	GO:0034284	response to monosaccharide	0.1780162033581575	1	1	0.032995341873005644	1
GO:BP	GO:0003283	atrial septum development	1	0.055452246516058346	0.03355606016813499	0.08772808519762579	0.033360198001551954
GO:BP	GO:0031290	retinal ganglion cell axon guidance	0.3869084452875368	1	1	0.6347489047779923	0.033360198001551954
GO:BP	GO:0060444	branching involved in mammary gland duct morphogenesis	0.3869084452875368	0.35920546438763257	0.03355606016813499	0.6347489047779923	1
GO:BP	GO:0001662	behavioral fear response	0.03414570362505943	0.04178209108555806	0.17695332737294192	0.9888974585194817	0.11498204777252656
GO:BP	GO:0060484	lung-associated mesenchyme development	1	1	1	1	0.035356299700834475
GO:BP	GO:1990709	presynaptic active zone organization	1	1	1	1	0.035356299700834475
GO:BP	GO:0055010	ventricular cardiac muscle tissue morphogenesis	1	0.03546132674755137	1	0.5524289061044535	0.042722550195132054
GO:BP	GO:0090288	negative regulation of cellular response to growth factor stimulus	1	0.8499384676462488	0.7880834229274893	0.035492645575454354	0.13567131645286432
GO:BP	GO:0048169	regulation of long-term neuronal synaptic plasticity	0.03555732885263747	1	1	1	1
GO:BP	GO:1902656	calcium ion import into cytosol	0.036267676473282474	0.571913153954065	1	0.5524289061044535	0.042722550195132054
GO:BP	GO:0035909	aorta morphogenesis	0.08366714772715737	0.03633339754015265	1	0.09500557422054033	0.13517638133351675
GO:BP	GO:0001569	branching involved in blood vessel morphogenesis	1	0.03633339754015265	0.31966080818773884	0.5259992813039072	1
GO:BP	GO:0042423	catecholamine biosynthetic process	1	1	1	0.0364631957124777	1
GO:BP	GO:0009713	catechol-containing compound biosynthetic process	1	1	1	0.0364631957124777	1
GO:BP	GO:2000679	positive regulation of transcription regulatory region DNA binding	0.8072789135627619	0.13862570188383694	0.7496061036508903	0.0364631957124777	1
GO:BP	GO:0035315	hair cell differentiation	0.03678979366494085	1	1	1	0.09730124999546058
GO:BP	GO:0043113	receptor clustering	0.03678979366494085	1	1	1	1
GO:BP	GO:0010842	retina layer formation	0.2994171835893775	0.036856595707293945	0.7339871283610818	0.03813501335710331	0.04052428594821772
GO:BP	GO:0031401	positive regulation of protein modification process	0.19808010994840008	1	1	1	0.03700143109890265
GO:BP	GO:0001701	in utero embryonic development	1	1	1	1	0.03764719691601778
GO:BP	GO:0003309	type B pancreatic cell differentiation	1	0.0378465674326968	0.4873300397431935	1	1
GO:BP	GO:0042481	regulation of odontogenesis	0.03821565912422933	0.04547292976900359	0.039019957860409626	0.13010660846696506	0.08381264501373052
GO:BP	GO:0006911	phagocytosis, engulfment	1	1	1	1	0.03949165651224193
GO:BP	GO:0035987	endodermal cell differentiation	0.10169816916174193	0.3445855123632796	1	1	0.03949165651224193
GO:BP	GO:0030325	adrenal gland development	1	1	0.04002234341215888	0.5171333299026317	1
GO:BP	GO:0045936	negative regulation of phosphate metabolic process	1	1	1	1	0.040696606000730946
GO:BP	GO:0060606	tube closure	1	0.04080184516341005	1	0.06578837373866699	0.34618604429686367
GO:BP	GO:0045823	positive regulation of heart contraction	1	1	1	0.040934142706801624	1
GO:BP	GO:0060603	mammary gland duct morphogenesis	0.2563598461226242	0.12839562729366089	0.041866893551857805	1	0.35706810535329375
GO:BP	GO:0007435	salivary gland morphogenesis	1	1	0.041866893551857805	1	0.35706810535329375
GO:BP	GO:0060926	cardiac pacemaker cell development	1	0.42374545646247735	1	0.04211527856543217	0.6132904443611206
GO:BP	GO:0062149	detection of stimulus involved in sensory perception of pain	0.043313532501473434	1	1	1	0.2258195203103292
GO:BP	GO:0030917	midbrain-hindbrain boundary development	1	0.04370753235145902	1	0.14445889510952714	1
GO:BP	GO:0072235	metanephric distal tubule development	1	0.04370753235145902	0.2628219703769531	1	1
GO:BP	GO:0060592	mammary gland formation	1	0.04370753235145902	0.2628219703769531	0.14445889510952714	0.747403305101521
GO:BP	GO:0002072	optic cup morphogenesis involved in camera-type eye development	1	0.04370753235145902	0.2628219703769531	0.14445889510952714	0.747403305101521
GO:BP	GO:1902338	negative regulation of apoptotic process involved in morphogenesis	1	0.3172023742907232	0.08120938172324406	0.04415403372752015	1
GO:BP	GO:0003278	apoptotic process involved in heart morphogenesis	0.8507857834160485	0.3172023742907232	0.08120938172324406	0.04415403372752015	1
GO:BP	GO:0003402	planar cell polarity pathway involved in axis elongation	1	0.3172023742907232	1	0.04415403372752015	1
GO:BP	GO:1904746	negative regulation of apoptotic process involved in development	1	0.3172023742907232	0.08120938172324406	0.04415403372752015	1
GO:BP	GO:0060921	sinoatrial node cell differentiation	1	0.3172023742907232	1	0.04415403372752015	1
GO:BP	GO:0036293	response to decreased oxygen levels	1	1	0.04505012639315103	1	0.06306842120396111
GO:BP	GO:0030308	negative regulation of cell growth	0.04545355519811215	0.11397596613863363	1	1	0.1670345299816394
GO:BP	GO:0043434	response to peptide hormone	0.34598800501370913	1	1	1	0.04599118661985118
GO:BP	GO:0010563	negative regulation of phosphorus metabolic process	1	1	1	1	0.046197556195517554
GO:BP	GO:0007584	response to nutrient	0.13520864324146975	0.29848546629642664	1	1	0.04731403355623569
GO:BP	GO:0051058	negative regulation of small GTPase mediated signal transduction	0.7630712018285387	1	1	1	0.04768628664210431
GO:BP	GO:0001935	endothelial cell proliferation	1	0.04855977504904948	1	1	0.055477108529690886
GO:BP	GO:0060219	camera-type eye photoreceptor cell differentiation	1	1	1	1	0.04865300475661365
GO:BP	GO:0086019	cell-cell signaling involved in cardiac conduction	0.17054101190398116	1	1	1	0.04865300475661365
GO:BP	GO:0098868	bone growth	1	1	1	1	0.04865300475661365
GO:BP	GO:0060428	lung epithelium development	1	0.05845762715395428	0.04942994914731374	0.2780422401820673	0.17277639472247652
GO:BP	GO:0021955	central nervous system neuron axonogenesis	0.09331887991837252	1	1	1	0.04948897592928641
GO:BP	GO:0071711	basement membrane organization	0.09331887991837252	1	0.9572422495547478	1	0.04948897592928641
GO:BP	GO:1904035	regulation of epithelial cell apoptotic process	1	1	1	1	0.049772720687557795
GO:BP	GO:0010719	negative regulation of epithelial to mesenchymal transition	1	1	1	0.12875104521378003	0.04983097183769777
GO:BP	GO:0098810	neurotransmitter reuptake	1	1	0.42816941226362915	0.6848985757399556	0.04983097183769777
GO:BP	GO:0002209	behavioral defense response	0.0498904847285332	0.05845762715395428	0.23043087308046462	1	0.17277639472247652

## Sheet: Table S3
Table S3. Gene ontology results heterogeneity loci negatively correlated with age
Source	GO ID	GO term name	FDRP	MHL	PDR	PM	qFDRP
GO:BP	GO:0048856	anatomical structure development	7.210181271217463e-16	0.051195054558806935	9.462473799844005e-8	1.1424610471310009e-20	6.773501761355332e-15
GO:BP	GO:0032502	developmental process	1.270300608310703e-16	0.023958336150165245	0.000012656615714834085	2.769482581710446e-20	5.780988117530756e-16
GO:BP	GO:0007275	multicellular organism development	4.5000813111104555e-14	0.002318999806596847	0.000005749739408505302	5.1421419603353424e-20	1.607976578691798e-12
GO:BP	GO:0007399	nervous system development	3.055599349628393e-9	0.1081404607091382	0.000012801037300866045	2.6469709402643316e-18	6.530041045455511e-10
GO:BP	GO:0048731	system development	3.241817297512782e-11	0.0012418011160427718	0.0001740413512298898	2.78759731202815e-18	7.01018091728104e-11
GO:BP	GO:0048518	positive regulation of biological process	2.0435463553167263e-17	1	5.383814125080891e-8	1.453552204422642e-9	1.2538817294745057e-11
GO:BP	GO:0048522	positive regulation of cellular process	9.027615151607857e-17	1	3.836793022848705e-7	5.7622642630358774e-8	6.079473369648072e-12
GO:BP	GO:0032501	multicellular organismal process	4.439390625197476e-16	0.16004527091271673	0.002290033657268699	1.9864019538970293e-14	6.991187013851762e-14
GO:BP	GO:0023051	regulation of signaling	2.2810986810145435e-15	0.263585520204709	0.000030440072240595633	0.07764685416919523	0.000019658809163092393
GO:BP	GO:0010646	regulation of cell communication	2.789853172845622e-15	0.276802843212486	0.00006311378253857917	0.08434701147537664	0.000013595745909737095
GO:BP	GO:0023052	signaling	3.728214877643323e-15	0.6263413561502311	0.00005926234667006791	0.0058734433023652	3.4146824278964575e-7
GO:BP	GO:0050789	regulation of biological process	3.935321366063244e-15	1	2.5146626195290937e-9	3.0160285815524876e-9	9.374043514202872e-9
GO:BP	GO:0007154	cell communication	4.581040998950412e-15	0.6485022440318124	0.000023545904033326107	0.007564394787063974	0.0000012692540359575558
GO:BP	GO:0065007	biological regulation	1.5194407894989617e-14	1	3.6874650612826963e-7	3.423609520708315e-8	7.4029344634738804e-9
GO:BP	GO:0007156	homophilic cell adhesion via plasma membrane adhesion molecules	2.5637297436224322e-8	1	0.0011423824380018919	5.720867473101543e-14	1.987377679543955e-14
GO:BP	GO:0035556	intracellular signal transduction	5.5825634728620354e-14	1	0.00037701613372375064	0.009279922508512025	0.013510160584233252
GO:BP	GO:0098742	cell-cell adhesion via plasma-membrane adhesion molecules	4.069791862861207e-8	1	0.007640316379140801	2.2454949053369885e-11	4.0114371376237235e-13
GO:BP	GO:0009966	regulation of signal transduction	5.288356631227989e-13	1	0.0035958014410480987	0.40189202172700056	0.05905999663191617
GO:BP	GO:0051716	cellular response to stimulus	2.9071703694791876e-12	0.6705525679698742	0.004046684538706038	0.044954934095740105	0.00018916296887561688
GO:BP	GO:0098609	cell-cell adhesion	0.000004462180961655707	1	0.03073828070859128	0.00003737321789663752	4.7347148501695864e-11
GO:BP	GO:0050794	regulation of cellular process	9.627451295562977e-11	1	2.762110431120621e-7	0.000003822207413450469	3.659905984808022e-7
GO:BP	GO:0051179	localization	1.8665643669382766e-10	1	0.0003237055262447997	0.00007953777273898368	1.338036695055871e-10
GO:BP	GO:0006810	transport	4.1732014937351807e-10	0.4277059924102123	0.002886505759955588	0.00001833269377522973	3.092791378146684e-10
GO:BP	GO:0032879	regulation of localization	4.735588135739792e-10	0.17504206824849744	0.05315780384224573	0.0000781088422866686	5.144608878294173e-9
GO:BP	GO:0031325	positive regulation of cellular metabolic process	7.680943462011543e-10	1	0.0000014891248728987111	0.0003330124528356135	0.000002175653114087658
GO:BP	GO:0007267	cell-cell signaling	8.327913499272574e-10	0.10492905320052574	0.006594188559737554	0.00006977581020529897	1.5139315423119027e-7
GO:BP	GO:0051234	establishment of localization	3.531114246551469e-9	1	0.012399948068046538	0.001349329632442456	1.0247640352529113e-9
GO:BP	GO:0007165	signal transduction	1.3238959335385902e-9	1	0.0258889674205336	0.552066170147888	0.0019386926641317107
GO:BP	GO:0048583	regulation of response to stimulus	1.345552012660981e-9	1	0.013145596628647907	0.6895847750905024	0.003973979217744948
GO:BP	GO:0050896	response to stimulus	1.6126892960746573e-9	0.1524965236482932	0.17473924244817401	1	0.010931018702967346
GO:BP	GO:0009893	positive regulation of metabolic process	4.632944140274603e-9	1	0.0000037517040977300814	0.0000905544978147973	0.00006702842581726155
GO:BP	GO:0010604	positive regulation of macromolecule metabolic process	5.6643351853422094e-9	1	0.00004218626754319583	0.000006963256587927402	0.0000972538413970057
GO:BP	GO:1902531	regulation of intracellular signal transduction	8.584316246499924e-9	1	1	1	1
GO:BP	GO:0051240	positive regulation of multicellular organismal process	9.318272520630603e-9	1	1	1	0.00033179926233481584
GO:BP	GO:0030154	cell differentiation	0.00000639094609648123	1	1	1.72020261582866e-8	0.000019405137772987203
GO:BP	GO:0048869	cellular developmental process	0.0000065191763308904905	1	1	1.7564151162505084e-8	0.00001981635826081182
GO:BP	GO:0007155	cell adhesion	0.000054588988040790826	1	0.3454041455316849	0.000006653529315072228	2.9898254266641964e-8
GO:BP	GO:0070887	cellular response to chemical stimulus	3.376011351744501e-8	0.2343389758836438	0.029841099534427058	1	0.0006916917562593764
GO:BP	GO:0051239	regulation of multicellular organismal process	4.099928121133765e-8	1	1	1	0.00021458480080723132
GO:BP	GO:0006996	organelle organization	6.000985750094719e-8	1	1	1	0.00014093749091428066
GO:BP	GO:0099536	synaptic signaling	6.440128598170151e-8	1	1	1	0.003323487429369997
GO:BP	GO:0007268	chemical synaptic transmission	9.850368353552394e-8	1	1	1	0.002023944694950299
GO:BP	GO:0098916	anterograde trans-synaptic signaling	9.850368353552394e-8	1	1	1	0.002023944694950299
GO:BP	GO:0051049	regulation of transport	1.0723351925670327e-7	1	1	0.0012408523042044062	0.00004526904926380643
GO:BP	GO:0141124	intracellular signaling cassette	1.079076058759971e-7	1	0.6437504379209906	0.3014900066533183	0.005589851069352155
GO:BP	GO:0051641	cellular localization	1.3360022885666645e-7	1	0.009809547595822386	1	0.00000532012505158096
GO:BP	GO:0010033	response to organic substance	1.3631120680348417e-7	1	0.33544605753906054	0.725293761956982	0.00004755863063084138
GO:BP	GO:0031328	positive regulation of cellular biosynthetic process	1.3637230384546505e-7	1	0.000002305311509262253	0.0013840809367043935	0.0000010723170399329744
GO:BP	GO:0099537	trans-synaptic signaling	1.367724091949632e-7	1	1	1	0.002612076239032257
GO:BP	GO:0051173	positive regulation of nitrogen compound metabolic process	1.389033581773584e-7	1	0.009513738558964408	0.0005365502973220249	0.00005021905345867825
GO:BP	GO:0042221	response to chemical	1.5195764878886848e-7	1	1	1	0.11361278808751711
GO:BP	GO:0010557	positive regulation of macromolecule biosynthetic process	2.003693158491112e-7	1	0.000007011911962333344	0.0002797777970095715	0.0000035643158729984993
GO:BP	GO:0009891	positive regulation of biosynthetic process	2.4174954349410946e-7	1	0.000003617367948368028	0.002044611857967734	0.0000019355345855267083
GO:BP	GO:0080090	regulation of primary metabolic process	2.525039577584104e-7	1	0.00010368081946823877	0.00013965901240400576	0.003285738228648499
GO:BP	GO:0048468	cell development	0.0000013050999592498048	1	0.07644099959735887	2.525186235362e-7	0.000013012254714496569
GO:BP	GO:0023056	positive regulation of signaling	2.887968364267884e-7	1	0.5265962492919216	1	0.01595519179084323
GO:BP	GO:0051171	regulation of nitrogen compound metabolic process	3.15733339127992e-7	1	0.00031122936503473974	0.00029041430673998895	0.0008750135635283024
GO:BP	GO:0007423	sensory organ development	0.18944698337324953	1	0.6673061340661492	3.4231522809696437e-7	1
GO:BP	GO:0010648	negative regulation of cell communication	5.283201167114617e-7	1	0.0022542196522194456	0.0011972179531597035	0.1787837159464435
GO:BP	GO:0045935	positive regulation of nucleobase-containing compound metabolic process	0.000009135903616911167	1	0.0006322070886615284	0.002271534197270215	5.324254833910191e-7
GO:BP	GO:0010647	positive regulation of cell communication	5.875890751931594e-7	1	0.8860378391316894	1	0.02592440234458241
GO:BP	GO:0065008	regulation of biological quality	0.000048407130035480694	1	1	0.002793950092800523	9.108594621889621e-7
GO:BP	GO:0023057	negative regulation of signaling	0.0000011739959345210063	1	0.0022542196522194456	0.0011972179531597035	0.29459931701151765
GO:BP	GO:0009790	embryo development	0.013825230859783896	1	1	0.0000012952209715012578	0.0012057542925063226
GO:BP	GO:0007166	cell surface receptor signaling pathway	0.0000027050976035521118	1	0.1580154918176358	1	0.000001409924065740609
GO:BP	GO:0009967	positive regulation of signal transduction	0.000001618990088379849	1	1	1	0.41934540690314487
GO:BP	GO:0048584	positive regulation of response to stimulus	0.0000016484170831493378	1	0.020986388264096087	1	0.012211715484543353
GO:BP	GO:0051254	positive regulation of RNA metabolic process	0.00001219862152748214	1	0.00029078926418097886	0.0013014907697671205	0.0000018498390326999344
GO:BP	GO:0022008	neurogenesis	0.014049798841352759	0.03221256804268894	1	0.0000021033101158011036	0.0012142130294720472
GO:BP	GO:0048519	negative regulation of biological process	0.0000023906159270787566	1	0.08577910938509452	0.23309423681922367	0.10130732734465979
GO:BP	GO:1901700	response to oxygen-containing compound	0.0000024554201221069593	0.6734511242968264	0.0401674805025954	1	0.0022942708419206484
GO:BP	GO:0045893	positive regulation of DNA-templated transcription	0.00003503060053709269	1	0.0007922443547664216	0.049441729802954366	0.00000470776445463689
GO:BP	GO:0048513	animal organ development	0.00012281299406597627	0.40541296250267544	0.8099902237389476	0.000004931535990383408	0.012816547194424446
GO:BP	GO:0051252	regulation of RNA metabolic process	0.00013581853804326972	1	0.000005052428719326845	0.00013008859412218853	0.000011293444439973504
GO:BP	GO:1902680	positive regulation of RNA biosynthetic process	0.00003828067899480564	1	0.0008474230433592359	0.05247316368932895	0.000005216396593811216
GO:BP	GO:0009968	negative regulation of signal transduction	0.000005811157068245948	1	0.007264946025733432	0.010647355140194367	1
GO:BP	GO:0048523	negative regulation of cellular process	0.000005918164116053629	1	0.01973422580330271	0.05759299204860435	0.07384494094643708
GO:BP	GO:0071310	cellular response to organic substance	0.000006722271935123513	1	0.13608913571850442	1	0.00013896255633981362
GO:BP	GO:0006811	monoatomic ion transport	0.06652003234034326	0.10787233131095247	1	0.000008090233026937929	0.0033927673884925446
GO:BP	GO:0050793	regulation of developmental process	0.000008566435159038573	1	1	0.00002207188299529828	0.003596514452653585
GO:BP	GO:0060255	regulation of macromolecule metabolic process	0.000011551160320601946	1	0.00023358877145557042	0.0004802162689633563	0.508964733751664
GO:BP	GO:0007610	behavior	0.0000583158200297738	1	1	0.00541419105412129	0.000011567482384025266
GO:BP	GO:0048568	embryonic organ development	0.08466755908701643	1	1	0.000012734939682013518	0.21901251255852844
GO:BP	GO:0006796	phosphate-containing compound metabolic process	0.000013791209434147893	1	0.36632869745340646	1	0.0965874633421886
GO:BP	GO:0006793	phosphorus metabolic process	0.000013990644566328136	1	0.5095592651056265	1	0.15322148460799526
GO:BP	GO:0033036	macromolecule localization	0.00018103509810100295	1	0.024467505033031675	1	0.000015359005446978727
GO:BP	GO:0048699	generation of neurons	0.0016552718090804483	0.11356697690501343	0.35767081873145606	0.000015688576586521583	0.030766900723563067
GO:BP	GO:0071495	cellular response to endogenous stimulus	0.000017706840947901192	1	0.9007074593329439	1	0.01009808915052576
GO:BP	GO:0019222	regulation of metabolic process	0.00003875956165592479	1	0.000018964406001538677	0.007033027093053251	1
GO:BP	GO:0051128	regulation of cellular component organization	0.000025285909469862623	1	1	0.047541314418042845	0.01954487749791792
GO:BP	GO:0048585	negative regulation of response to stimulus	0.00002664557475358803	1	0.0301324194157408	0.0023004472013545166	0.10668930017553428
GO:BP	GO:0045944	positive regulation of transcription by RNA polymerase II	0.000034602539673337565	1	0.00011397955749358636	0.22638523101013186	0.000027806874163098317
GO:BP	GO:0034220	monoatomic ion transmembrane transport	1	0.28383643934961067	1	0.000028343787119678595	0.03185769259617569
GO:BP	GO:0007049	cell cycle	0.00003529762243835727	1	1	1	0.27659462887032765
GO:BP	GO:0031323	regulation of cellular metabolic process	0.00005702022202680526	1	0.000050888656143390514	0.007325303348173093	0.2661784200136393
GO:BP	GO:0009889	regulation of biosynthetic process	0.0003633873314961424	1	0.000052720412017816976	0.02552472609057272	0.08489711952343956
GO:BP	GO:0006812	monoatomic cation transport	0.29890938562889496	0.3829959577680193	1	0.00005745380627517816	0.01728371048978815
GO:BP	GO:0031326	regulation of cellular biosynthetic process	0.00021936923134250767	1	0.000057918753690974164	0.017404040633415965	0.05494222432165419
GO:BP	GO:0060341	regulation of cellular localization	0.003643822939922211	1	1	1	0.00006284950173992124
GO:BP	GO:0010468	regulation of gene expression	0.00047411728494714647	1	0.00007149665862660541	0.006012846182253819	0.08324623697132887
GO:BP	GO:0032774	RNA biosynthetic process	0.0005381618985941061	1	0.00008194504118985185	0.05124759292052111	0.00044093066956996715
GO:BP	GO:0010556	regulation of macromolecule biosynthetic process	0.0002619569732656013	1	0.00008515358937305557	0.003520250414347916	0.03514989229290652
GO:BP	GO:0009653	anatomical structure morphogenesis	0.00019627945462084034	0.05892950863704136	1	0.00023306231181962792	0.00009135766422118774
GO:BP	GO:0019219	regulation of nucleobase-containing compound metabolic process	0.0001696631904199247	1	0.00012755008834191986	0.00047684378199896885	0.00009865303214953682
GO:BP	GO:0006355	regulation of DNA-templated transcription	0.00011993567363876641	1	0.00022327268316843857	0.013792513217316962	0.00010644592583316666
GO:BP	GO:0034654	nucleobase-containing compound biosynthetic process	0.000230811142233758	1	0.0012009713075334584	0.27728966723909526	0.0001180955038078124
GO:BP	GO:0071702	organic substance transport	0.008017739283154022	1	1	1	0.00012039098037056715
GO:BP	GO:0034330	cell junction organization	0.0038420984056284618	1	0.057275873172761414	0.00012915359247220976	0.013055068487584144
GO:BP	GO:1902532	negative regulation of intracellular signal transduction	0.00013667470377102143	1	0.549082634469	1	1
GO:BP	GO:1902533	positive regulation of intracellular signal transduction	0.00014492405239338574	1	1	1	1
GO:BP	GO:2001141	regulation of RNA biosynthetic process	0.000171869021155892	1	0.00016597059377442181	0.018064065560688902	0.0001577762260268818
GO:BP	GO:0055085	transmembrane transport	0.017258894773552896	0.026227880516841266	1	0.000553606538421335	0.0001583181076496748
GO:BP	GO:0006351	DNA-templated transcription	0.000481110026228195	1	0.00015926538227291754	0.05150633950593868	0.0008913556639885265
GO:BP	GO:0051090	regulation of DNA-binding transcription factor activity	0.000742376208873813	1	0.0002013308760370367	1	0.17321142343275986
GO:BP	GO:0006357	regulation of transcription by RNA polymerase II	0.0002309100709036251	1	0.00020472270406076833	0.000453305538575673	0.00397942188309858
GO:BP	GO:0018130	heterocycle biosynthetic process	0.0003645494520729395	1	0.0007419241570957442	0.1429018235177667	0.00023053289269179934
GO:BP	GO:0009719	response to endogenous stimulus	0.00024538144420216477	1	0.9685966080303636	1	0.010360704738925525
GO:BP	GO:1901701	cellular response to oxygen-containing compound	0.0002500124195580416	1	0.004722274067546261	1	0.0018531199476863297
GO:BP	GO:0009185	ribonucleoside diphosphate metabolic process	0.00027103080498672855	1	1	1	1
GO:BP	GO:0019438	aromatic compound biosynthetic process	0.0002760008398158528	1	0.000871821035787963	0.24444022345631689	0.0004451574230772342
GO:BP	GO:0006366	transcription by RNA polymerase II	0.0006778845462337381	1	0.0003051541610171742	0.0008725221254031618	0.008836881235800032
GO:BP	GO:0008104	protein localization	0.00031837467622050284	1	0.035917892924589155	1	0.002042711197467441
GO:BP	GO:0030182	neuron differentiation	0.014154275137417405	0.08843762168175291	0.885722795248818	0.0003207851140993736	0.2394510215974189
GO:BP	GO:0022402	cell cycle process	0.0003262847081857455	1	1	1	0.011523025411870103
GO:BP	GO:0048598	embryonic morphogenesis	0.4960417808954131	1	1	0.0003414789791704385	0.033098348103083694
GO:BP	GO:0016310	phosphorylation	0.0003981514341359494	1	1	1	1
GO:BP	GO:0070727	cellular macromolecule localization	0.00040362582886376946	1	0.04228889128141448	1	0.0006106188343756509
GO:BP	GO:0019220	regulation of phosphate metabolic process	0.000474634735874144	1	1	1	1
GO:BP	GO:0008219	cell death	0.0004858484504457675	1	1	0.8694971118248931	1
GO:BP	GO:0051174	regulation of phosphorus metabolic process	0.000490790013182958	1	1	1	1
GO:BP	GO:0051050	positive regulation of transport	0.00174805182679465	1	1	1	0.0005019938785246059
GO:BP	GO:1901362	organic cyclic compound biosynthetic process	0.0005788161710467006	1	0.002479988399053387	0.6227985227234473	0.0019889766063098924
GO:BP	GO:0034329	cell junction assembly	0.5835192326906776	1	1	0.0006187461528578436	0.2596521126298777
GO:BP	GO:0009132	nucleoside diphosphate metabolic process	0.000641884276566645	1	1	1	1
GO:BP	GO:0030001	metal ion transport	1	1	1	0.0006719258742274766	0.20805650397508207
GO:BP	GO:0098655	monoatomic cation transmembrane transport	1	0.7062185501472464	1	0.0007488547060831961	0.04466181043973141
GO:BP	GO:0042981	regulation of apoptotic process	0.0007597164947796041	1	0.14195212887272435	1	1
GO:BP	GO:0012501	programmed cell death	0.0007978351624282207	1	1	0.817725503396318	1
GO:BP	GO:0006915	apoptotic process	0.000820397662868852	1	1	0.43179407760087024	1
GO:BP	GO:0008285	negative regulation of cell population proliferation	0.0008570892874607675	1	1	1	1
GO:BP	GO:0072359	circulatory system development	0.000922758754942944	1	1	0.35069382603421617	0.5045248943291464
GO:BP	GO:0009792	embryo development ending in birth or egg hatching	1	1	1	0.001019053582846095	1
GO:BP	GO:0010038	response to metal ion	0.0011501064059438195	1	1	1	1
GO:BP	GO:0023061	signal release	0.0012962719595798035	1	1	1	0.005999840589934111
GO:BP	GO:0061024	membrane organization	0.0012997480020584648	1	1	1	0.34642562182895437
GO:BP	GO:0071705	nitrogen compound transport	0.02305343261488111	1	1	1	0.001391369887865519
GO:BP	GO:0032880	regulation of protein localization	0.017770316110944574	1	1	1	0.0015005643513839172
GO:BP	GO:0051094	positive regulation of developmental process	0.001599079160524524	1	1	0.0960162080486145	0.08647734700549241
GO:BP	GO:0044271	cellular nitrogen compound biosynthetic process	0.0024207006439107815	1	0.001620630464943597	0.870762117431488	0.009027119911185362
GO:BP	GO:0002791	regulation of peptide secretion	1	1	1	1	0.001664244769306061
GO:BP	GO:0051726	regulation of cell cycle	0.0017310676734439707	1	1	1	0.7566712357426836
GO:BP	GO:0009887	animal organ morphogenesis	0.31438482382886923	1	1	0.0017479435245999731	1
GO:BP	GO:0051649	establishment of localization in cell	0.001916048337330441	1	1	1	0.07547717677530139
GO:BP	GO:0090087	regulation of peptide transport	1	1	1	1	0.001994007398408567
GO:BP	GO:0009179	purine ribonucleoside diphosphate metabolic process	0.002118356592482824	1	0.7532084349231485	1	1
GO:BP	GO:0009135	purine nucleoside diphosphate metabolic process	0.002118356592482824	1	0.7532084349231485	1	1
GO:BP	GO:0001775	cell activation	0.002329134831489437	1	1	1	0.0025534987542886666
GO:BP	GO:0032940	secretion by cell	0.004487295134560648	1	1	1	0.002400643134557742
GO:BP	GO:0050808	synapse organization	0.002404957744251096	1	0.5281833095380235	0.0034772238052519864	0.023583074403029404
GO:BP	GO:0048839	inner ear development	1	1	1	0.002461600834704819	1
GO:BP	GO:0043067	regulation of programmed cell death	0.0025097895474707425	1	0.31087065728229074	1	1
GO:BP	GO:0048562	embryonic organ morphogenesis	0.5551269794895547	1	1	0.002531549539185246	1
GO:BP	GO:0009888	tissue development	0.0026413068535455484	1	1	0.010702634443140383	0.6007672422198452
GO:BP	GO:0042325	regulation of phosphorylation	0.0028811129352106063	1	1	1	1
GO:BP	GO:0043009	chordate embryonic development	1	1	1	0.0029276157119398944	1
GO:BP	GO:0090596	sensory organ morphogenesis	0.2389701349109816	1	1	0.0031037343802322883	1
GO:BP	GO:0098660	inorganic ion transmembrane transport	1	1	1	0.003367530618482315	0.41343638891649676
GO:BP	GO:0010035	response to inorganic substance	0.003373786569012566	1	1	1	1
GO:BP	GO:0000902	cell morphogenesis	1	1	1	0.019924143680404325	0.0034498045641633327
GO:BP	GO:0140352	export from cell	0.004850933076965273	1	1	1	0.0037417930041496496
GO:BP	GO:0008283	cell population proliferation	0.004218929250355442	1	0.6818362837962426	0.7117768148040007	0.0986992034420642
GO:BP	GO:0090276	regulation of peptide hormone secretion	1	1	1	1	0.004432261675035839
GO:BP	GO:0006998	nuclear envelope organization	0.004437936605445139	1	1	1	1
GO:BP	GO:0071363	cellular response to growth factor stimulus	0.00480231832909221	1	1	1	1
GO:BP	GO:0009894	regulation of catabolic process	0.004858211731636521	1	0.048901997827407236	1	1
GO:BP	GO:0030030	cell projection organization	1	0.005331900186000425	1	0.457571240055621	1
GO:BP	GO:0000003	reproduction	0.008293190429444123	1	1	0.04482859891886031	0.005484002859712991
GO:BP	GO:0044093	positive regulation of molecular function	0.021102335840165482	1	0.9088650231177712	1	0.005821938815566305
GO:BP	GO:0042127	regulation of cell population proliferation	0.006139530386755195	1	0.34765396140730853	1	0.5787723439333246
GO:BP	GO:0007416	synapse assembly	0.10223275862271863	1	1	0.006348463572152272	1
GO:BP	GO:0070848	response to growth factor	0.00686512412841298	1	1	1	1
GO:BP	GO:0033043	regulation of organelle organization	0.006995384549300188	1	1	1	1
GO:BP	GO:0001822	kidney development	0.0070864583980409955	1	1	1	1
GO:BP	GO:0009628	response to abiotic stimulus	0.007086806086899101	1	1	1	0.8022356565904314
GO:BP	GO:0022414	reproductive process	0.011407576942988287	1	1	0.03553192751610078	0.007100594468603425
GO:BP	GO:0120036	plasma membrane bounded cell projection organization	0.8881718922117938	0.0071299666334256806	1	0.3613683478725139	1
GO:BP	GO:0042692	muscle cell differentiation	0.008502441768029117	1	1	0.21298412398845193	0.00718951955597356
GO:BP	GO:0009056	catabolic process	0.00744521937398792	1	0.06444431134840943	1	1
GO:BP	GO:0050804	modulation of chemical synaptic transmission	0.00753061569395439	1	1	1	0.30623516183172017
GO:BP	GO:0048880	sensory system development	1	1	1	0.007836944164425243	1
GO:BP	GO:0099177	regulation of trans-synaptic signaling	0.007893903389474244	1	1	1	0.3190673022469518
GO:BP	GO:0003002	regionalization	1	1	1	0.008010600152474881	1
GO:BP	GO:0071248	cellular response to metal ion	0.008100347788384641	1	1	1	1
GO:BP	GO:2000026	regulation of multicellular organismal development	0.00843071592297443	1	1	0.16329517613052658	0.24447560678169505
GO:BP	GO:1901987	regulation of cell cycle phase transition	0.008447024381484012	1	1	1	1
GO:BP	GO:0065009	regulation of molecular function	0.009760901749357212	1	1	1	0.44340549874780166
GO:BP	GO:0007010	cytoskeleton organization	0.010008162801014707	1	1	1	1
GO:BP	GO:0051493	regulation of cytoskeleton organization	0.010023747784459115	1	1	1	1
GO:BP	GO:0046903	secretion	0.011104507231079185	1	1	1	0.02214769323565846
GO:BP	GO:0006950	response to stress	0.011153228376951601	1	0.04965783763651968	1	0.27664048678526987
GO:BP	GO:0010564	regulation of cell cycle process	0.011218240443261633	1	1	1	0.11592161209791867
GO:BP	GO:0051259	protein complex oligomerization	1	1	0.011259476718441934	1	1
GO:BP	GO:0030097	hemopoiesis	0.011832109594822369	1	0.2206776946345335	1	0.044621255036121826
GO:BP	GO:0016477	cell migration	0.012153458184986093	1	1	1	1
GO:BP	GO:0010562	positive regulation of phosphorus metabolic process	0.012176595548155256	1	1	1	1
GO:BP	GO:0045937	positive regulation of phosphate metabolic process	0.012176595548155256	1	1	1	1
GO:BP	GO:0072001	renal system development	0.012814650466917078	1	1	1	1
GO:BP	GO:0001654	eye development	1	1	1	0.014119162416715725	1
GO:BP	GO:0001944	vasculature development	0.014308646002290855	1	1	1	1
GO:BP	GO:0048666	neuron development	0.021780017931308102	0.1802375121839384	1	0.015618777189588864	1
GO:BP	GO:0006997	nucleus organization	0.015677652774470047	1	1	1	1
GO:BP	GO:0043583	ear development	1	1	1	0.016246708167453678	1
GO:BP	GO:0043269	regulation of monoatomic ion transport	0.6291968353188704	1	1	0.01639953058859388	1
GO:BP	GO:0150063	visual system development	1	1	1	0.017004624271434496	1
GO:BP	GO:0019953	sexual reproduction	0.23476983762377227	1	1	1	0.018662760641739023
GO:BP	GO:0032504	multicellular organism reproduction	1	1	1	0.13891265939559053	0.01917693689088104
GO:BP	GO:1903829	positive regulation of protein localization	0.019631941702384414	1	1	1	0.06778215669064185
GO:BP	GO:0051246	regulation of protein metabolic process	0.019778041725919546	1	1	1	1
GO:BP	GO:0051172	negative regulation of nitrogen compound metabolic process	0.01980095849466841	1	0.06328885536397011	1	1
GO:BP	GO:0007389	pattern specification process	1	1	1	0.01999731110495951	1
GO:BP	GO:0071241	cellular response to inorganic substance	0.020339010928377525	1	1	1	1
GO:BP	GO:1901564	organonitrogen compound metabolic process	0.021449427909297377	1	1	1	1
GO:BP	GO:0001568	blood vessel development	0.02191327250230097	1	1	1	1
GO:BP	GO:0006096	glycolytic process	0.022009716727606123	1	0.6991023270214014	1	1
GO:BP	GO:0002790	peptide secretion	1	1	1	1	0.022292046587478694
GO:BP	GO:0006090	pyruvate metabolic process	0.02233126319614905	1	1	1	1
GO:BP	GO:0034765	regulation of monoatomic ion transmembrane transport	1	1	1	0.0224878002812217	1
GO:BP	GO:0031401	positive regulation of protein modification process	0.022886157790695364	1	1	1	1
GO:BP	GO:0010243	response to organonitrogen compound	0.02300247724683281	1	1	1	1
GO:BP	GO:0033993	response to lipid	0.023532114175305468	1	0.33253939804099886	1	0.12726265529843028
GO:BP	GO:0098662	inorganic cation transmembrane transport	1	1	1	0.02446878989044642	0.14898598059898588
GO:BP	GO:0042592	homeostatic process	0.1065925499129852	0.25551943843578817	0.556149977052327	1	0.024485122271248643
GO:BP	GO:0045143	homologous chromosome segregation	1	1	1	1	0.02551858455187188
GO:BP	GO:0042886	amide transport	1	1	1	1	0.025724607973778995
GO:BP	GO:0045595	regulation of cell differentiation	0.02654851877051278	1	1	1	1
GO:BP	GO:1901698	response to nitrogen compound	0.02707475500706233	1	1	1	1
GO:BP	GO:0046032	ADP catabolic process	0.028035122567520977	1	0.8234002871693665	1	1
GO:BP	GO:0043010	camera-type eye development	1	1	1	0.029023087508311306	1
GO:BP	GO:0009166	nucleotide catabolic process	0.42001460761337944	1	0.02918815518885227	1	1
GO:BP	GO:1901575	organic substance catabolic process	0.03095258089294231	1	0.6529064285446123	1	1
GO:BP	GO:0046700	heterocycle catabolic process	1	1	0.03166926596880554	1	1
GO:BP	GO:0046434	organophosphate catabolic process	1	1	0.032461760259478466	1	1
GO:BP	GO:0019364	pyridine nucleotide catabolic process	0.03546491101614543	1	0.9654076687238113	1	1
GO:BP	GO:0046883	regulation of hormone secretion	1	1	1	1	0.03611736421866142
GO:BP	GO:0031329	regulation of cellular catabolic process	0.2755302740702769	1	0.03838291708194014	1	1
GO:BP	GO:0009181	purine ribonucleoside diphosphate catabolic process	0.03978941273394247	1	1	1	1
GO:BP	GO:0009137	purine nucleoside diphosphate catabolic process	0.03978941273394247	1	1	1	1
GO:BP	GO:0051153	regulation of striated muscle cell differentiation	1	1	1	0.040806263124957484	1
GO:BP	GO:0045184	establishment of protein localization	0.22262736120612145	1	1	1	0.041845345568000826
GO:BP	GO:0045786	negative regulation of cell cycle	0.041936436616148154	1	1	1	1
GO:BP	GO:0000280	nuclear division	0.04196225066686907	1	1	1	0.1068249226788314
GO:BP	GO:0015833	peptide transport	1	1	1	1	0.04207489818092369
GO:BP	GO:0040007	growth	0.042162020373849016	1	1	1	1
GO:BP	GO:0035239	tube morphogenesis	0.042481672762558244	1	1	0.6055376933622229	1
GO:BP	GO:0044248	cellular catabolic process	0.6060492203666744	1	0.04305449425803333	1	1
GO:BP	GO:0002068	glandular epithelial cell development	0.043561393244290106	1	1	1	1
GO:BP	GO:1904951	positive regulation of establishment of protein localization	1	1	1	1	0.04405247489920944
GO:BP	GO:0002065	columnar/cuboidal epithelial cell differentiation	0.04478606256146389	1	1	0.4118300694709633	1
GO:BP	GO:1901990	regulation of mitotic cell cycle phase transition	0.04493747484350603	1	1	1	1
GO:BP	GO:0002684	positive regulation of immune system process	0.8822585844373869	1	0.04537977629175381	1	0.06166304399313077
GO:BP	GO:0035567	non-canonical Wnt signaling pathway	1	1	1	0.04545507052759863	1
GO:BP	GO:0003012	muscle system process	0.045684876091661414	1	1	1	0.5157855592038243
GO:BP	GO:0030072	peptide hormone secretion	1	1	1	1	0.045838109723718864
GO:BP	GO:1901989	positive regulation of cell cycle phase transition	0.04833653875578977	1	1	1	1
GO:BP	GO:0048609	multicellular organismal reproductive process	1	1	1	0.07947758533112881	0.04900520155179743
GO:BP	GO:0198738	cell-cell signaling by wnt	0.7036806790877546	1	0.07083441179209915	0.04983446522467214	1
GO:BP	GO:0072526	pyridine-containing compound catabolic process	0.04984543812987864	1	1	1	1
GO:BP	GO:0046942	carboxylic acid transport	0.04998125462390971	1	1	1	1

## Sheet: Table S4
Table S4. Annotation of heterogeneity loci with |cor|⩾0.5 for the FDRP metric
Chromosome	Start coordinate of CpG	End coordinate of CpG	Annotation	Distance to TSS	Gene symbol
chr3	51707160	51707161	5' UTR	70	GRM2
chr3	51707162	51707163	5' UTR	72	GRM2
chr3	51707179	51707180	Intron (ENST00000395052.8/2912, intron 1 of 5)	89	GRM2
chr3	51707194	51707195	Intron (ENST00000395052.8/2912, intron 1 of 5)	104	GRM2
chr3	51707206	51707207	Intron (ENST00000395052.8/2912, intron 1 of 5)	-98	GRM2
chr3	51707359	51707360	Exon (ENST00000464585.1/2912, exon 1 of 4)	-51	GRM2
chr3	51707369	51707370	Exon (ENST00000464585.1/2912, exon 1 of 4)	-41	GRM2
chr3	51707379	51707380	Exon (ENST00000464585.1/2912, exon 1 of 4)	-31	GRM2
chr3	51707396	51707397	Exon (ENST00000464585.1/2912, exon 1 of 4)	-14	GRM2
chr4	110632467	110632468	Exon (ENST00000394595.8/5308, exon 3 of 5)	45	PITX2

## Sheet: Table S5
Table S5. Annotation of heterogeneity loci with |cor|⩾0.5 for the MHL metric
Chromosome	Start coordinate of CpG	End coordinate of CpG	Annotation	Distance to TSS	Gene symbol
chr3	51707148	51707149	5' UTR	58	GRM2
chr3	51707160	51707161	5' UTR	70	GRM2
chr3	51707162	51707163	5' UTR	72	GRM2
chr3	51707179	51707180	Intron (ENST00000395052.8/2912, intron 1 of 5)	89	GRM2
chr3	51707305	51707306	Promoter	0	GRM2
chr3	51707312	51707313	Exon (ENST00000464585.1/2912, exon 1 of 4)	7	GRM2
chr3	51707326	51707327	Exon (ENST00000464585.1/2912, exon 1 of 4)	21	GRM2
chr3	51707330	51707331	Exon (ENST00000464585.1/2912, exon 1 of 4)	25	GRM2
chr3	51707335	51707336	Exon (ENST00000464585.1/2912, exon 1 of 4)	30	GRM2
chr3	51707355	51707356	Exon (ENST00000464585.1/2912, exon 1 of 4)	50	GRM2
chr3	51707359	51707360	Exon (ENST00000464585.1/2912, exon 1 of 4)	-51	GRM2
chr3	51707369	51707370	Exon (ENST00000464585.1/2912, exon 1 of 4)	-41	GRM2
chr3	51707379	51707380	Exon (ENST00000464585.1/2912, exon 1 of 4)	-31	GRM2
chr3	51707396	51707397	Exon (ENST00000464585.1/2912, exon 1 of 4)	-14	GRM2
chr3	51707428	51707429	5' UTR	17	GRM2
chr8	22048061	22048062	Exon (ENST00000518533.5/8822, exon 5 of 5)	-933	FGF17
chr8	22048070	22048071	Exon (ENST00000518533.5/8822, exon 5 of 5)	-924	FGF17
chr8	22048076	22048077	Exon (ENST00000518533.5/8822, exon 5 of 5)	-918	FGF17
chr8	22048088	22048089	Exon (ENST00000518533.5/8822, exon 5 of 5)	-906	FGF17
chr8	22048094	22048095	Exon (ENST00000518533.5/8822, exon 5 of 5)	-900	FGF17
chr8	22048106	22048107	Exon (ENST00000518533.5/8822, exon 5 of 5)	-888	FGF17
chr8	22048108	22048109	Exon (ENST00000518533.5/8822, exon 5 of 5)	-886	FGF17

## Sheet: Table S6
Table S6. Annotation of heterogeneity loci with |cor|⩾0.5 for the PDR metric
Chromosome	Start coordinate of CpG	End coordinate of CpG	Annotation	Distance to TSS	Gene symbol
chr10	114044780	114044781	Exon (ENST00000369295.4/153, exon 1 of 1)	914	ADRB1
chr10	114044786	114044787	Exon (ENST00000369295.4/153, exon 1 of 1)	920	ADRB1
chr10	114044796	114044797	Exon (ENST00000369295.4/153, exon 1 of 1)	930	ADRB1
chr10	114044804	114044805	Exon (ENST00000369295.4/153, exon 1 of 1)	938	ADRB1
chr10	114044810	114044811	Exon (ENST00000369295.4/153, exon 1 of 1)	944	ADRB1
chr10	114044815	114044816	Exon (ENST00000369295.4/153, exon 1 of 1)	949	ADRB1
chr10	114044834	114044835	Exon (ENST00000369295.4/153, exon 1 of 1)	968	ADRB1
chr17	21452671	21452672	Intron (ENST00000667136.1/339263, intron 2 of 6)	-4762	LINC02693
chr17	21452674	21452675	Intron (ENST00000667136.1/339263, intron 2 of 6)	-4759	LINC02693
chr17	21452678	21452679	Intron (ENST00000667136.1/339263, intron 2 of 6)	-4755	LINC02693
chr17	21452687	21452688	Intron (ENST00000667136.1/339263, intron 2 of 6)	-4746	LINC02693
chr17	21452691	21452692	Intron (ENST00000667136.1/339263, intron 2 of 6)	-4742	LINC02693
chr17	21452695	21452696	Intron (ENST00000667136.1/339263, intron 2 of 6)	-4738	LINC02693
chr17	21452697	21452698	Intron (ENST00000667136.1/339263, intron 2 of 6)	-4736	LINC02693
chr17	21452711	21452712	Intron (ENST00000667136.1/339263, intron 2 of 6)	-4722	LINC02693
chr17	21452716	21452717	Intron (ENST00000667136.1/339263, intron 2 of 6)	-4717	LINC02693
chr17	21452721	21452722	Intron (ENST00000667136.1/339263, intron 2 of 6)	-4712	LINC02693
chr17	21452734	21452735	Intron (ENST00000667136.1/339263, intron 2 of 6)	-4699	LINC02693
chr17	21452758	21452759	Intron (ENST00000667136.1/339263, intron 2 of 6)	-4675	LINC02693
chr17	21452761	21452762	Intron (ENST00000667136.1/339263, intron 2 of 6)	-4672	LINC02693
chr17	21452769	21452770	Intron (ENST00000667136.1/339263, intron 2 of 6)	-4664	LINC02693
chr17	21452782	21452783	Intron (ENST00000667136.1/339263, intron 2 of 6)	-4651	LINC02693
chr17	21452794	21452795	Intron (ENST00000667136.1/339263, intron 2 of 6)	-4639	LINC02693
chr17	21452808	21452809	Intron (ENST00000667136.1/339263, intron 2 of 6)	-4625	LINC02693
chr17	21452833	21452834	Intron (ENST00000667136.1/339263, intron 2 of 6)	-4600	LINC02693
chr17	21452859	21452860	Intron (ENST00000667136.1/339263, intron 2 of 6)	-4574	LINC02693
chr17	21452881	21452882	Intron (ENST00000667136.1/339263, intron 2 of 6)	-4552	LINC02693
chr19	57583707	57583708	5' UTR	97	ZIK1
chr5	3599572	3599573	Exon (ENST00000302006.4/79192, exon 2 of 4)	3740	IRX1
chr5	3599578	3599579	Exon (ENST00000302006.4/79192, exon 2 of 4)	3746	IRX1
chr5	3599584	3599585	Exon (ENST00000302006.4/79192, exon 2 of 4)	3752	IRX1
chr5	3599605	3599606	Exon (ENST00000302006.4/79192, exon 2 of 4)	3773	IRX1
chr5	3599608	3599609	Exon (ENST00000302006.4/79192, exon 2 of 4)	3776	IRX1
chr5	3599632	3599633	Exon (ENST00000302006.4/79192, exon 2 of 4)	3800	IRX1
chr5	3599647	3599648	Exon (ENST00000302006.4/79192, exon 2 of 4)	3815	IRX1
chr5	3599650	3599651	Exon (ENST00000302006.4/79192, exon 2 of 4)	3818	IRX1
chr5	3599656	3599657	Exon (ENST00000302006.4/79192, exon 2 of 4)	3824	IRX1
chr6	25652372	25652373	5' UTR	157	SCGN
chr6	25652374	25652375	5' UTR	159	SCGN
chr6	25652377	25652378	5' UTR	162	SCGN
chr6	25652391	25652392	5' UTR	176	SCGN
chr6	25652394	25652395	5' UTR	179	SCGN
chr6	25652416	25652417	Exon (ENST00000612225.4/10590, exon 1 of 10)	201	SCGN
chr6	25652423	25652424	Exon (ENST00000612225.4/10590, exon 1 of 10)	208	SCGN
chr7	8442746	8442747	Intron (ENST00000405863.6/30010, intron 2 of 2)	7551	NXPH1
chr7	8442752	8442753	Intron (ENST00000405863.6/30010, intron 2 of 2)	7557	NXPH1
chr7	8442786	8442787	Intron (ENST00000405863.6/30010, intron 2 of 2)	7591	NXPH1
chr7	8442792	8442793	Intron (ENST00000405863.6/30010, intron 2 of 2)	7597	NXPH1

## Sheet: Table S7
Table S7. Annotation of heterogeneity loci with |cor|⩾0.5 for the PM metric
Chromosome	Start coordinate of CpG	End coordinate of CpG	Annotation	Distance to TSS	Gene symbol
chr10	114044810	114044833	Exon (ENST00000369295.4/153, exon 1 of 1)	944	ADRB1
chr10	111078344	111078376	Exon (ENST00000280155.4/150, exon 1 of 1)	1315	ADRA2A
chr17	21452695	21452715	Intron (ENST00000667136.1/339263, intron 2 of 6)	-4719	LINC02693
chr17	21452671	21452686	Intron (ENST00000667136.1/339263, intron 2 of 6)	-4748	LINC02693
chr17	21452678	21452694	Intron (ENST00000667136.1/339263, intron 2 of 6)	-4740	LINC02693
chr17	21452687	21452696	Intron (ENST00000667136.1/339263, intron 2 of 6)	-4738	LINC02693
chr17	21452645	21452677	Intron (ENST00000667136.1/339263, intron 2 of 6)	-4757	LINC02693
chr17	21452674	21452690	Intron (ENST00000667136.1/339263, intron 2 of 6)	-4744	LINC02693
chr17	21452711	21452733	Intron (ENST00000667136.1/339263, intron 2 of 6)	-4701	LINC02693
chr3	51707330	51707358	Exon (ENST00000464585.1/2912, exon 1 of 4)	25	GRM2
chr3	51707268	51707304	Intron (ENST00000395052.8/2912, intron 1 of 5)	-1	GRM2
chr3	51707270	51707311	Promoter	0	GRM2
chr3	51707359	51707395	Exon (ENST00000464585.1/2912, exon 1 of 4)	-16	GRM2
chr3	51707355	51707378	Exon (ENST00000464585.1/2912, exon 1 of 4)	-33	GRM2
chr3	51707335	51707368	Exon (ENST00000464585.1/2912, exon 1 of 4)	30	GRM2
chr3	51707326	51707354	Exon (ENST00000464585.1/2912, exon 1 of 4)	21	GRM2
chr3	51707369	51707427	Promoter	0	GRM2
chr7	8442742	8442785	Intron (ENST00000405863.6/30010, intron 2 of 2)	7547	NXPH1
chr7	8442730	8442751	Intron (ENST00000405863.6/30010, intron 2 of 2)	7535	NXPH1
chr7	8442746	8442787	Intron (ENST00000405863.6/30010, intron 2 of 2)	7551	NXPH1

## Sheet: Table S8
Table S8. Annotation of heterogeneity loci with |cor|⩾0.5 for the qFDRP metric
Chromosome	Start coordinate of CpG	End coordinate of CpG	Annotation	Distance to TSS	Gene symbol
chr10	22334740	22334741	Distal Intergenic	6794	COMMD3-BMI1
chr10	114044780	114044781	Exon (ENST00000369295.4/153, exon 1 of 1)	914	ADRB1
chr17	21452678	21452679	Intron (ENST00000667136.1/339263, intron 2 of 6)	-4755	LINC02693
chr3	51707146	51707147	5' UTR	56	GRM2
chr3	51707148	51707149	5' UTR	58	GRM2
chr3	51707160	51707161	5' UTR	70	GRM2
chr3	51707162	51707163	5' UTR	72	GRM2
chr3	51707179	51707180	Intron (ENST00000395052.8/2912, intron 1 of 5)	89	GRM2
chr3	51707194	51707195	Intron (ENST00000395052.8/2912, intron 1 of 5)	104	GRM2
chr3	51707200	51707201	Intron (ENST00000395052.8/2912, intron 1 of 5)	-104	GRM2
chr3	51707206	51707207	Intron (ENST00000395052.8/2912, intron 1 of 5)	-98	GRM2
chr3	51707229	51707230	Intron (ENST00000395052.8/2912, intron 1 of 5)	-75	GRM2
chr3	51707244	51707245	Intron (ENST00000395052.8/2912, intron 1 of 5)	-60	GRM2
chr3	51707264	51707265	Intron (ENST00000395052.8/2912, intron 1 of 5)	-40	GRM2
chr3	51707270	51707271	Intron (ENST00000395052.8/2912, intron 1 of 5)	-34	GRM2
chr3	51707289	51707290	Intron (ENST00000395052.8/2912, intron 1 of 5)	-15	GRM2
chr3	51707305	51707306	Promoter	0	GRM2
chr3	51707312	51707313	Exon (ENST00000464585.1/2912, exon 1 of 4)	7	GRM2
chr3	51707326	51707327	Exon (ENST00000464585.1/2912, exon 1 of 4)	21	GRM2
chr3	51707330	51707331	Exon (ENST00000464585.1/2912, exon 1 of 4)	25	GRM2
chr3	51707335	51707336	Exon (ENST00000464585.1/2912, exon 1 of 4)	30	GRM2
chr3	51707355	51707356	Exon (ENST00000464585.1/2912, exon 1 of 4)	50	GRM2
chr3	51707369	51707370	Exon (ENST00000464585.1/2912, exon 1 of 4)	-41	GRM2
chr3	51707379	51707380	Exon (ENST00000464585.1/2912, exon 1 of 4)	-31	GRM2
chr3	51707396	51707397	Exon (ENST00000464585.1/2912, exon 1 of 4)	-14	GRM2
chr4	110632467	110632468	Exon (ENST00000394595.8/5308, exon 3 of 5)	45	PITX2
chr6	104940872	104940873	5' UTR	6	LIN28B

## Sheet: Table S9
Table S9. Statistics of the filtration of windows for region-based age prediction on blood dataset
Window size	# filtered deduplicated windows exluding X, Y and M chromosomes	# windows correlated (≥|0.5|) with age	# windows with non-zero coefficient in LASSO model
9000 bp	97261	67	14
8000 bp	101988	59	16
7000 bp	107388	53	12
6000 bp	113558	66	13
5000 bp	121289	67	18
4000 bp	131196	59	13
3000 bp	145334	69	17
2000 bp	166780	67	16
1000 bp	210791	69	20
500 bp	272892	85	28
250 bp	359685	76	32
150 bp	440019	72	43
100 bp	506509	73	42
100 bp sliding window (step 20 bp)	2022219	303	53

## Sheet: Table S10
Table S10. Annotation of 32 windows of 250 bp for region-based model
Chromosome	Window start	Window end	Annotation	Distance To TSS	Gene Symbol
chr1	3732751	3733000	3' UTR	5274	TP73
chr1	78047001	78047250	Intron (ENST00000476882.1/54810, intron 1 of 2)	1036	GIPC2
chr1	169586751	169587000	Distal Intergenic	-164	F5
chr1	207823501	207823750	Intron (ENST00000608023.5/100128537, intron 2 of 4)	-774	MIR29B2CHG
chr10	100562001	100562250	Distal Intergenic	25532	HIF1AN
chr10	22334251	22334500	Distal Intergenic	6306	COMMD3-BMI1
chr10	70255251	70255500	Exon (ENST00000277942.7/64106, exon 4 of 4)	28504	NRFFR1	-7922
chr10	13527501	13527750	Intron (ENST00000466271.3/222389, intron 1 of 8)	-766	BEND7
chr10	13527251	13527500	Intron (ENST00000466271.3/222389, intron 1 of 8)	-1016	BEND7
chr12	21775751	21776000	Distal Intergenic	-152	KCNJ8
chr12	72271001	72271250	Exon (ENST00000665830.1/283392, exon 2 of 2)	872	TRHDE-AS1
chr12	4276001	4276250	Promoter	0	CCND2
chr14	61934501	61934750	Intron (ENST00000554138.1/83851, intron 1 of 1)	-61073	SYT16
chr19	48501501	48501750	3' UTR	87	LMTK3
chr19	35963501	35963750	Exon (ENST00000587412.1/105372383, exon 2 of 2)	2990	ENSG00000267388
chr19	18233001	18233250	5' UTR	135	PDE4C
chr19	19514251	19514500	3' UTR	1048	TSSK6
chr2	36646251	36646500	Distal Intergenic	-48083	FEZ2
chr2	66428001	66428250	Intron (ENST00000454167.1/730198, intron 3 of 3)	-5202	MEIS1-AS3
chr2	66427251	66427500	Intron (ENST00000454167.1/730198, intron 3 of 3)	-5952	MEIS1-AS3
chr2	163733751	163734000	Intron (ENST00000409634.5/55137, intron 2 of 2)	1984	FIGN
chr2	102142001	102142250	Intron (ENST00000452403.5/3554, intron 2 of 4)	-56	IL1R1
chr3	51707251	51707500	Promoter	0	GRM2
chr3	127628751	127629000	Promoter	0	ENSG00000285600
chr3	51707001	51707250	Promoter	0	GRM2
chr3	50612751	50613000	5' UTR	424	MAPKAPK3
chr5	64165001	64165250	Distal Intergenic	-593	RNF180
chr6	104940501	104940750	Promoter	0	LIN28B-AS1
chr6	149484001	149484250	Intron (ENST00000409806.8/340152, intron 1 of 5)	764	ZC3H12D
chr7	122848251	122848500	Intron (ENST00000449022.7/93664, intron 1 of 29)	37958	CADPS2
chr9	12814501	12814750	Intron (ENST00000319264.4/286343, intron 1 of 1)	-125	LURAP1L
chr9	5510501	5510750	Promoter	0	PDCD1LG2

[truncated: 7 more sheets: Table S11, Table S12, Table S13, Table S14, Table S15, Table S16, Table S17]
